# Supplementary material for: Identification and validation of biomarkers related to lysine β-hydroxybutyrylation in chronic obstructive pulmonary disease based on transcriptomics data
Source: Hereditas. 2026 Apr 24;163:74. doi: 10.1186/s41065-026-00682-x (PMC13245097; doi:10.1186/s41065-026-00682-x)
Supplement: Supplementary file 1 — Additional file 1. The list of 1,493 Kbhb-RGs. [file 41065_2026_682_MOESM1_ESM.xlsx]

## Sheet: Supplementary Table 1
Additional file 1 The list of 1,493 Kbhb-RGs.
gene
ZNF804B	RAD21	HSPA4L	TPR	PHB	SMARCA2	PHC1	STIM1	HNRNPUL2	KDM3B	ZNF280C	DUS3L	UTP14A	EIF2B3	FAM208A
PTPN20A	DHX16	WIZ	XRCC6	RDX	SMARCA4	CCT2	TRA2A	PDS5A	CHMP1B	C1orf131	OTUD5	GNL3	CHRAC1	HN1
GOLGA8IP	SMARCA5	BAG2	XRCC5	RFC1	MECP2	PRKDC	KRR1	QSER1	PHF5A	PHC3	SMARCD1	KIFC1	BAZ1A	MRTO4
GOLGA8J	SMARCA1	MBD3	EEF2	RPL22	HCFC1	PRR3	CUL1	TSR1	TICRR	ZNF740	DDX27	DDA1	SSBIP1	CPSF3
GOLGA8H	KDM1A	MBD2	PLS3	GTF2F1	HDGF	SARNP	CUL3	QRICH1	FAM122A	ABCF1	MASTL	HIRIP3	HELLS	GPATCH8
POM121	CDC40	APC2	ETFA	MYH9	CCNH	RPL24	CUL4A	ZNF800	FAM122B	MCU	APIP	SCNM1	IARS2	RCOR1
POM121C	CCNT1	WHSC1	GTF2F2	FUS	MNAT1	TXNL4A	CUL4B	LSM12	SETX	DDHD1	SNF8	PAPOLG	PDS5B	RALY
POM121B	BUB1B	LDHA	MTHFD2	NUP214	UBE2E1	RPL19	FHL1	BBS9	LYSMD3	BOD1L1	PDLIM5	SLC4A1AP	SMC4	GTF3C4
SMCHD1	PLIN3	GLUD1	IRF2	DEK	HNRNPM	SERF2	THOC5	PARF	POGZ	CMAS	C7orf55	NUSAP1	ECHDC1	ACIN1
UNC119B	KPNA6	GLUD2	HSP90B1	HMGCL	KPNA2	SRSF3	SHROOM2	LARP7	NUFIP2	OR4Q3	AHCYL2	FANCD2	MDN1	NUP50
PHF20L1	HIST1H2BK	GOT2	MYL6B	ARL3	NCBP2	H3F3A	GNL2	HYDIN	HEATR3	KDM2B	INTS4	C20orf43	ABCF3	CDV3
EIF3CL	H2BFS	LMNA	HNRNPL	ATP6V1E1	AGFG1	HIST2H3A	AUH	AASDH	HDGFRP2	THOC2	RBM17	MKI67IP	TDP1	ZNF608
EIF3C	HIST1H2BD	ALDOA	ATF2	ATP6V1E2	HNRNPF	HIST1H3A	DDX39B	ARID4B	EMSY	PPP1R14C	SUCLG2	FAM126A	MRGBP	PRR12
NACA	HIST1H2BC	ANXA1	TCF3	RPL4	MSH6	HIST3H3	CBFB	PAN2	RAI1	PPP1R14A	PAWR	STK33	EXOC1	YEATS2
NACAD	HIST2H2BE	SOD2	DSP	PPP1CC	MRPL12	H3F3C	CDK13	EPC2	TCF20	PPP1R14B	HIC2	SETD2	TBC1D13	TBC1D24
KIF2A	HIST3H2BB	OAT	H2AFX	SRP14	THOP1	RBM10	CKAP5	PDCD4	WAPAL	SMARCC2	EAF1	WHSC1L1	TMLHE	ZMYND8
DDX39A	HIST1H2BN	TK1	CREB1	TAGLN2	CAPZA1	RBM5	HNRNPD	C17orf85	IRF2BP2	RG9MTD2	SEC16B	ASPSCR1	FANCI	TPX2
PDLIM1	HIST1H2BL	GAPDH	NCK1	SNCA	HMGA2	CYCS	SAFB2	PDLIM3	RBBP6	STT3B	VCPIP1	OSBPL8	DNAJC17	ABT1
GTPBP1	HIST2H2BF	TP53	FER	ETFB	NUP98	SLC25A3	SAFB	FAM133B	C15orf38	PNPT1	ZNF462	CRNKL1	GNL3L	AKAP8L
SMAP	HIST1H2BM	HMGN1	STMN1	RBMX	PLK1	HDLBP	EIF3A	ZNF326	HUWE1	BRIX1	CHAMP1	API5	DDX18	MYO6
APBB1	HIST1H2BA	SLC25A5	STMN2	RBMXL1	ARFIP2	FKBP3	TTLL12	FAM76B	KIAA0907	DTD1	ZFP91	INO80B	FAIM	WBP7
PSMD9	PQBP1	SLC25A4	HMGA1	BRCA1	ARFIP1	HNRNPU	POLA2	PRRC2B	CENPV	DOT1L	PBK	WDR33	INTS10	NOL7
MEN1	DKC1	SLC25A6	UBTF	COIL	ACLY	SET	WRN	PRRC2A	PHLDB2	GEMIN5	ZNF512B	WDR12	ARMC1	MAGED2
SUPT5H	EIF5B	HMGN3	PTPN2	GGCX	MVD	FOXK2	ZMYM3	RRP12	MOB3A	PARD3	EHMT2	SENP6	SDAD1	SNX6
DFFA	EDF1	SSB	DDX5	HSPA9	SUB1	FABP5	TCEB3	SPIN3	MOB3B	ZNF384	ZFR	DDX24	RBM28	DIMT1
HMGN4	KIN	KRT18	RPL7	EIF4A3	BLM	DR1	CTTN	WDR45L	SETD3	NOC3L	EP400	FAM192A	RBM22	TIMELESS
HMGN2	BRD4	RB1	SON	IGHMBP2	ATXN3	EXOSC10	FAM50A	BRMS1L	C14orf21	PYROXD1	UBE2E2	MKRN2	WDR70	NSFL1C
BCL9	PPP1R11	ATP5B	RDBP	RPS19	PMS2	PFKP	FRG1	DNTTIP2	PBRM1	ZC3H15	ZNF512	NAT10	SLTM	C19orf53
PES1	NBN	ENO1	RPL17	RPL3	YARS	XPC	SLBP	HP1BP3	TLK2	PPIL4	YTHDC1	ILKAP	PAK1IP1	AZI1
EBAG9	RNGTT	GPI	PGAM1	FEN1	ALDH18A1	TAGLN	RBM39	CEP170	ZFHX4	GTF3C2	C7orf26	NSRP1	C1orf123	TRIM33
MPHOSPH10	N4BP1	NPM1	PGAM2	MLH1	EIF5	KIF23	HLTF	OTUD3	USP48	PHF10	PWWP2A	RACGAP1	FAM206A	ZC3H4
NOP56	CLASP2	LDHB	PGAM4	MDH2	PSMD4	RPL18A	TRIP12	RBM20	CASZ1	NUP133	ZNF830	DDX47	OCIAD1	USP22
DDX3X	RNF40	NEFL	RCC1	HADHA	VCP	FKBP4	MDC1	BEND3	LUZP1	BLNK	ZMAT2	NUCKS1	LYAR	SATB2
KPNA4	PHF2	H1F0	ATF1	BUD31	MFAP1	TOP2B	CLINT1	ZNF618	ALYREF	SNRNP27	ARHGEF17	VPS33B	TEX10	MAPRE3
ARID1A	ZC3H11A	ANXA2	LIG1	PPP1R2	HADHB	AKAP12	RRP1B	RBM26	ZC3H18	STAG1	MCEE	PDCL3	THUMPD1	SRRM2
UTRN	KDM4A	ANXA2P2	XRCC1	PPP1R2P3	MLLT4	LMNB2	NCOA6	RNASEH2B	RTTN	PCNP	RBM14	ADNP	TRMT1	PA2G4
TXNDC9	SIN3B	HSP90AA1	NCL	ECI1	BRPF1	ERCC6	GSE1	ATPAF1	METTL16	ATXN2L	UHRF2	DHX36	NDE1	SMC3
CHD1	ATP6V1G1	HSP90AA2	ERCC3	TMPO	ADAR	UBXN1	BMS1	RIF1	PARG	PHIP	LENG8	PPA2	CDKN2AIP	CHMP2B
TP53I11	ATP6V1G2	HSP90AB1	EIF2S2	STAT6	OXCT1	EIF4G1	USP10	RPRD2	ZC3HC1	PRPF31	ALKBH3	PNN	NSMCE4A	SCML2
MAP2K7	ZNF217	HSP90AB2P	BTF3	SKIV2L2	NDUFV3	TLE1	PPP2R5D	PRPF38B	DDX42	SREK1	KIF20B	WHSC2	AATF	ZNF148
PDCD5	ZNF516	HSP90AB3P	BTF3L4	NCAPD3	WDR4	TLE3	CBX2	ZNF318	GATAD2A	ATRIP	TEFM	UNC45A	TERF2IP	CDYL
PRMT5	ZNF536	HSP90AA4P	CAST	RBM34	ELOF1	SSBP1	KIF22	TAF3	IRF2BP1	SRSF12	NACC1	C1orf198	BCLAF1	PIN4
PSMA8	H2AFY	HNRNPC	PTMS	LRPPRC	EIF3E	YWHAH	CHD4	ZMYM4	MINA	PSPC1	CIC	CHMP4B	MRPL39	TCF19
PSMA7	NCOR1	LOC440563	CSRP1	ACAA2	SEC61B	CALD1	LASP1	RNF219	CCDC71	SYNE2	UIMC1	CUEDC2	NKIRAS2	NUDC
GIPC1	NCOR2	LOC649330	PCMT1	RPL35	EIF4A1	CTDSPL2	DRAP1	NARG2	PRR15	TXNRD1	TESK2	WNK1	CDK12	CFL2
HAT1	NCOR1P1	HNRNPCL1	PAICS	MATR3	RPS20	PTPN11	ZNF638	ARL6IP4	ARID3B	GATAD2B	WRNIP1	ZHX3	RRN3	NCKAP1
AURKA	CS	RALYL	UBA1	MSH2	S100A10	GABPA	NOLC1	ARID2	CCDC117	BBX	IWS1	SENP3	GTSE1	DLGAP4
AURKB	SPAG7	FH	HNRNPA2B1	RANBP1	UBE2M	PRDX1	PLA2G4D	DIEXF	MGA	THAP4	SIN3A	SMARCAD1	C9orf78	STK38L
AURKC	PMPCB	HMBS	CBL	NAMPT	UBE2K	C1QBP	NUMA1	MSL1	PHF6	AHCTF1	RSF1	ESF1	RTEL1	STK38
HNRPDL	SAP30	PDHA1	UQCRC2	CBX5	RPS3A	KHDRBS1	PSME4	KCTD16	CHERP	DGCR8	RBM15	ZNF644	SMARCAL1	KDM2A
BTAF1	E2F6	PDHA2	SFPQ	MAP2K4	MAGOHB	SRSF4	NCAPH	CDCA2	SUGP1	DDB2	SPEN	HEATR1	OGFR	DIS3
ZNF609	PSIP1	SNRPB2	ME2	MKI67	MAGOH	DHX9	PAF	KIAA1429	SUGP2	DDX1	PNKP	CXorf56	CHMP5	MRPS28
U2SURP	SRSF10	NFIC	ME3	RECQL	HSPE1	SSRP1	MORF4L2	SPECC1L	PHC2	H1FX	UHRF1	TUT1	CWC15	DDX52
CEP290	GMNN	VIM	ME1	NOP2	SUMO2	NSUN2	SEPT2	ZNF787	KIAA1704	RTF1	TBCB	CCDC86	THYN1	CCDC72
USP36	ECI2	RPSA	RPS3	ATRX	SUMO3	RBBP4	SART3	RPL7L1	RPAP2	PHF3	CNN2	TASP1	CRIPT	EXOG
KIAA0391	TADA3	SNRPA	GLRA1	RPL27	HNRNPK	NCBP1	SUZ12	CIAPIN1	SMC5	ZNF592	CDC5L	NOL6	CCDC59	PPP2R5A
KPNA5	EED	HMGB1	RPS6KB1	BAG6	RPS7	AHNAK	KARS	ZFAND6	DHX37	ZNF532	EYA3	ALG9	NDUFAF4	LEMD3
KPNA1	SF3B1	SP100	NFYA	RPL27A	PPP1CA	NEXN	SETDB1	PTRHD1	FTSJ3	PHF16	MPHOSPH6	RANBP3	H2AFY2	CARHSP1
ARPC2	CSDE1	HMGB1P1	AHCY	RPL5	PPP1CB	CPSF1	RRS1	OTUD7B	SLX4	DHX38	MPHOSPH8	SUDS3	HMG20B	THRAP3
ZBTB7B	WBP4	HMGB2	CFL1	RPL21	RPS8	TBL3	POLD3	NCAPH2	CKAP2L	NRGN	SCAF11	SCAF1	ZBTB4	WBP11
WDR46	MED6	CNP	ACAT1	RPL28	RPS14	GTF3C1	EIF4H	SMEK1	MB21D2	PRCC	TSNAX	PHAX	RCC2	NOP58
NKRF	SNRNP200	DLD	POLR2A	RPS9	RPS23	BPTF	BRD3	NIPBL	TADA1	RREB1	PHB2	PRKRIP1	CHD7	ZNF281
MAPK13	TOM1L1	HNRNPA1	CDK3	RPS10	RPS11	NFIA	WDR43	LIN54	SRRM1	HDAC2	KIF2C	TTC12	RCOR3	ACOT9
OGT	RPS6KA4	SNRPA1	CDK2	RPS10P5	SNRPE	SF3A3	EEA1	HIBCH	ZZZ3	DPF2	SEPT5	NOL11	RBM27	NOSIP
HMGB3	SURF6	PARP1	MCM3	YAP1	RPL7A	TP53BP1	NONO	PTRF	C1orf174	CREBBP	HNRNPAB	DDX31	SUCLA2	SH3GLB1
TP73	UTP20	CEP70	BRD2	CAPZB	RPS4X	AIMP1	PWP2	ZCCHC8	RCOR2	EP300	ACO2	ECT2	GMPR2	UTP11L
PPM1G	WDHD1	POLA1	YY1	EIF1AX	RPS4Y1	ILF3	RBBP5	CDC73	MLL5	KAT6A	CPNE1	HN1L	TFIP11	REXO2
EIF3D	EIF3G	H2AFZ	DNAJB1	RPL29	RPS4Y2	TRAP1	LRRC41	SLC27A4	SETD5	DLG3	EBNA1BP2	LRRC40	ORC3	RRP15
NVL	EIF3J	H2AFV	ATP5A1	ATP5O	RPL23A	NFX1	PCBP1	CC2D1A	XRN1	SYMPK	ARID3A	RMI1	SAE1	STARD13
CD3EAP	PET112	HIST1H2AG	PSMA1	RFX5	RPS6	CSTF3	PCBP4	DUS1L	PELP1	DDX17	SLC6A7	EHMT1	METTL1	RPL36
ARPC5	CCNK	H2AFJ	DNMT1	CCT5	HIST1H4A	ARHGAP5	PCBP2	TAF2	SELH	UPF1	SH3GL1	MRPL44	MORF4L1	CHTOP
RNF113A	DYSF	HIST1H2AH	RPL13	IDH2	HIST1H4G	PRDM2	PCBP3	MED27	SPG20	GPKOW	VRK1	COPS7B	ZMYM2	SAMHD1
DHX15	DNAJC8	HIST1H2AJ	PTBP1	POLD2	RAN	STRN3	KIAA0020	PRPF8	ZNF687	SMARCC1	NCAPG	MEAF6	COPS7A	TLN1
RNMT	SMNDC1	HIST2H2AA3	PTBP3	ALDH9A1	RPS25	CHAF1A	CNN3	ALKBH5	REXO1	KHSRP	ELAC2	XPO5	CFDP1	TRRAP
RRP8	RAD17	HIST1H2AC	EEF1G	RPL34	RPL30	CHAF1B	SF3A2	RSBN1L	FTSJD2	FUBP1	C19orf43	GRPEL1	DAXX	VPRBP
PRPF4	ATP5H	HIST2H2AC	AK4	NASP	RPL31	IK	SF3A1	C16orf87	CLASRP	USP13	MACROD1	CACYBP	NIPSNAP3A	AFG3L2
PSMD3	RSL1D1	HIST1H2AD	RPL10	CCT3	RPL10A	PPFIA1	SS18	TTC33	AGGF1	USP7	TCF25	PATZ1	ABCF2	RNF114
PAPSS1	NEBL	HIST1H2AB	RPL10L	TUFM	RPL11	TARDBP	TERF2	C14orf43	FNBP4	LPP	MYBBP1A	PARVB	ZRANB1	PRRC2C
SART1	RECQL5	HIST3H2A	RPA1	PCYT1A	PPIA	HNRNPA0	SF1	ZC3H14	LCORL	GFM2	AIF1L	EML4	TES	PPME1
HNRNPR	MTA2	FBXO45	APEX1	CTCF	RPS27A	CBX3	MED1	CCDC137	RYBP	UBE2E3	JPH2	CWC22	SEC63	CTDP1
SYNCRIP	USP1	MSL3P1	MAP4	ACADVL	UBC	DDX10	JMJD1C	LARP1	CCDC82	LRRC59	CORO1B	CHD8	LIMA1	SUPT16H
PRPF3	ATG12	HSPA6	CANX	YLPM1	UBB	SRSF5	MAPRE1	WDR74	SRBD1	KIAA1143	C7orf50	GPN1	AFF4	UTP18
PRKRIR	TOX4	HSPA1A	POLD1	RBM25	UBA52	SRSF6	ZNF174	MTHFD1L	NKAP	RAD51AP1	LZTS2	XAB2	SEPT9	GTF3C5
EPB41L2	UBXN7	MYBL2	GTF2E2	HINT1	TRA2B	TRIM28	ELAVL1	ANKRD11	C12orf45	PHF21A	GPATCH1	POLD4	TRPS1	TSSC4
EPB41L3	PRPF6	HIST1H1E	PML	NUP153	YWHAZ	G3BP1	NAB2	FIP1L1	ZC3H8	PPWD1	GINS3	MRPL47	SFMBT1	ZNF706
TIMM44	PCF11	HIST1H1D	PRDX3	RANBP2	RPS21	MTA1	UBE2V2	CRTC3	ARFGAP2	DCPS	PCGF1	CHMP1A	SFMBT2	MAGED1
CHMP2A	GLS	HIST1H1C	PPIF	RGPD3	EIF5A	PPIL2	VPS72	FAM175A	C1orf52	INTS12	RTKN	FAM60A	NUFIP1	SNX9
NCK2	USP19	HIST1H1A	HMOX2	RGPD4	EIF5A2	PPP2R5C	ZYX	CWC27	ARFGAP1	ACSF2	LIMD2	HMG20A	SAP30BP	PUS1
PLRG1	AP2A1	HIST1H1T	SDHA	RGPD2	TMSB10	ORC2	PKN2	ATF7IP	C11orf46	FLYWCH2	WAC	SARS2	PFDN2	SPIN1
RGS10	AP2A2	HIST1H1B	HNRNPH1	RGPD1	CSNK2B	NNT	CSRP2	PACS1	CCDC75	CCDC124	DIDO1	UBE2T	PUF60	C16orf80
ZNF207	HEXIM1	DLAT	HNRNPH2	LIG3	EEF1A1	XRCC4	DDB1	BCOR	C19orf47	ANAPC16	MTA3	UBN1	ZNF639	TAF6L
WBSCR22	AGFG2	HSPD1	STIP1	MRE11A	EEF1A1P5	PPIG	PPP2R5E	GIGYF2	EIF1AD	SNRNP40	DCUN1D5	ACOT13	BAZ2A	FAM169A
HTATSF1	ZRANB2	HSPA8	S100A11	EMD	EEF1A2	TCOF1	CDC37	SRCAP	KRI1	ZBTB10	THUMPD2	MED4	BAZ1B	MORC2
ENSA	KIF4A	HSPA2	GTF2H1	ERF	NOP14	SF3B2	RBBP7	PAXIP1	POC5	RBM33	PA1	LUC7L	ATPIF1
ARPP19	KAT7	DBT	RPL9	CDK7	SIRPA	PDAP1	OCLN	NOL8	NHLRC2	DNAJA3	MMTAG2	PPAN	MBD1
NUDT21	ZBTB7A	TOP1	KIF5B	CDK9	RBM6	FKBP5	CPSF6	ASXL2	SERBP1	TMA16	C9orf142	INCENP	TRMT6
STRN	SLU7	TOP2A	DUT	RPL14	EIF4G2	PRPF4B	SMN1	DDX46	NECAP1	PTCD3	PHF23	ANLN	DBNL
CALU	CD2BP2	ESRRA	CKS2	CCT8	RPP38	EIF4EBP1	UBE2S	MEPCE	ZBTB34	MMAB	DDX23	UTP3	DDX41
AHCYL1	AHSA1	DMD	SHMT2	CCT4	RPP30	HDAC1	HAGH	RSRC2	RNF169	MCRS1	MECR	DDX21	STOML2
ORC4	PARN	PCNA	HSPA4	PAPOLA	GTF2I	SNW1	HADH	C2orf56	LSM14A	EDC3	C2orf49	POLE4	DBR1
