# Supplementary material for: Identification and validation of biomarkers related to lysine β-hydroxybutyrylation in chronic obstructive pulmonary disease based on transcriptomics data
Source: Hereditas. 2026 Apr 24;163:74. doi: 10.1186/s41065-026-00682-x (PMC13245097; doi:10.1186/s41065-026-00682-x)
Supplement: Supplementary file 2 — Additional file 2. Primer sequences of RT-qPCR. [file 41065_2026_682_MOESM2_ESM.xlsx]

## Sheet: Sheet1
Additional file 2 Primer sequences of RT-qPCR.
primer	sequence
POLD2 F	TCAAAGCTGGTTACGGGGAC
POLD2 R	CTTCTGGGGAGCAAGGTCAG
OTUD7B F	AATGCCGCCCTCAGTGATTT
OTUD7B R	TCTGGAAGCTTGAACGATGTCA
GAPDH F	ATGGGCAGCCGTTAGGAAAG
GAPDH R	AGGAAAAGCATCACCCGGAG
