# Supplementary material for: Identification and validation of biomarkers related to lysine β-hydroxybutyrylation in chronic obstructive pulmonary disease based on transcriptomics data
Source: Hereditas. 2026 Apr 24;163:74. doi: 10.1186/s41065-026-00682-x (PMC13245097; doi:10.1186/s41065-026-00682-x)
Supplement: Supplementary file 3 — Additional file 3. The results of GO enrichment analysis for candidate genes. [file 41065_2026_682_MOESM3_ESM.xlsx]

## Sheet: Supplementary Table 3
Additional file 3 The results of GO enrichment analysis for candidate genes.
	ONTOLOGY	ID	Description	BgRatio	pvalue	p.adjust	qvalue	geneID	Count
GO:0001825	BP	GO:0001825	blastocyst formation	45/18614	0.00037141836765028	0.00037141836765028	0.0578574849433104	54663/10413	2
GO:0001701	BP	GO:0001701	in utero embryonic development	398/18614	0.00184879253616469	0.00184879253616469	0.0578574849433104	54663/56957/10413	3
GO:0001824	BP	GO:0001824	blastocyst development	116/18614	0.00243955942845414	0.00243955942845414	0.0578574849433104	54663/10413	2
GO:1900180	BP	GO:1900180	regulation of protein localization to nucleus	134/18614	0.00323827060467372	0.00323827060467372	0.0578574849433104	56957/10413	2
GO:0010212	BP	GO:0010212	response to ionizing radiation	143/18614	0.00367774614214072	0.00367774614214072	0.0578574849433104	7518/10413	2
GO:0035871	BP	GO:0035871	protein K11-linked deubiquitination	10/18614	0.00642964032799265	0.00642964032799265	0.0578574849433104	56957	1
GO:0051351	BP	GO:0051351	positive regulation of ligase activity	10/18614	0.00642964032799265	0.00642964032799265	0.0578574849433104	7518	1
GO:0060245	BP	GO:0060245	detection of cell density	10/18614	0.00642964032799265	0.00642964032799265	0.0578574849433104	10413	1
GO:0045664	BP	GO:0045664	regulation of neuron differentiation	194/18614	0.0066586815418434	0.0066586815418434	0.0578574849433104	54897/9745	2
GO:0033148	BP	GO:0033148	positive regulation of intracellular estrogen receptor signaling pathway	11/18614	0.00707051564061678	0.00707051564061678	0.0578574849433104	10413	1
GO:0042276	BP	GO:0042276	error-prone translesion synthesis	11/18614	0.00707051564061678	0.00707051564061678	0.0578574849433104	5425	1
GO:0033145	BP	GO:0033145	positive regulation of intracellular steroid hormone receptor signaling pathway	12/18614	0.00771101200208091	0.00771101200208091	0.0578574849433104	10413	1
GO:0051340	BP	GO:0051340	regulation of ligase activity	12/18614	0.00771101200208091	0.00771101200208091	0.0578574849433104	7518	1
GO:0072182	BP	GO:0072182	regulation of nephron tubule epithelial cell differentiation	12/18614	0.00771101200208091	0.00771101200208091	0.0578574849433104	10413	1
GO:0072160	BP	GO:0072160	nephron tubule epithelial cell differentiation	14/18614	0.00899086868629018	0.00899086868629018	0.0578574849433104	10413	1
GO:0006271	BP	GO:0006271	DNA strand elongation involved in DNA replication	15/18614	0.0096302294161692	0.0096302294161692	0.0578574849433104	5425	1
GO:0048368	BP	GO:0048368	lateral mesoderm development	15/18614	0.0096302294161692	0.0096302294161692	0.0578574849433104	10413	1
GO:0009913	BP	GO:0009913	epidermal cell differentiation	240/18614	0.0100343578178474	0.0100343578178474	0.0578574849433104	4646/10413	2
GO:0006266	BP	GO:0006266	DNA ligation	16/18614	0.0102692120091584	0.0102692120091584	0.0578574849433104	7518	1
GO:0048385	BP	GO:0048385	regulation of retinoic acid receptor signaling pathway	16/18614	0.0102692120091584	0.0102692120091584	0.0578574849433104	9745	1
GO:0060576	BP	GO:0060576	intestinal epithelial cell development	16/18614	0.0102692120091584	0.0102692120091584	0.0578574849433104	10413	1
GO:2000696	BP	GO:2000696	regulation of epithelial cell differentiation involved in kidney development	16/18614	0.0102692120091584	0.0102692120091584	0.0578574849433104	10413	1
GO:0033151	BP	GO:0033151	V(D)J recombination	17/18614	0.0109078166685789	0.0109078166685789	0.0578574849433104	7518	1
GO:0048339	BP	GO:0048339	paraxial mesoderm development	18/18614	0.0115460435976521	0.0115460435976521	0.0578574849433104	10413	1
GO:0060602	BP	GO:0060602	branch elongation of an epithelium	18/18614	0.0115460435976521	0.0115460435976521	0.0578574849433104	10413	1
GO:1902018	BP	GO:1902018	negative regulation of cilium assembly	18/18614	0.0115460435976521	0.0115460435976521	0.0578574849433104	10413	1
GO:0003007	BP	GO:0003007	heart morphogenesis	262/18614	0.011868723653705	0.011868723653705	0.0578574849433104	282996/10413	2
GO:0001829	BP	GO:0001829	trophectodermal cell differentiation	19/18614	0.0121838929995032	0.0121838929995032	0.0578574849433104	10413	1
GO:0030050	BP	GO:0030050	vesicle transport along actin filament	19/18614	0.0121838929995032	0.0121838929995032	0.0578574849433104	4646	1
GO:0030903	BP	GO:0030903	notochord development	19/18614	0.0121838929995032	0.0121838929995032	0.0578574849433104	10413	1
GO:0072234	BP	GO:0072234	metanephric nephron tubule development	20/18614	0.0128213650771588	0.0128213650771588	0.0578574849433104	10413	1
GO:0099515	BP	GO:0099515	actin filament-based transport	21/18614	0.0134584600335467	0.0134584600335467	0.0578574849433104	4646	1
GO:0048025	BP	GO:0048025	negative regulation of mRNA splicing, via spliceosome	22/18614	0.0140951780714963	0.0140951780714963	0.0578574849433104	282996	1
GO:0072170	BP	GO:0072170	metanephric tubule development	23/18614	0.014731519393739	0.014731519393739	0.0578574849433104	10413	1
GO:0072243	BP	GO:0072243	metanephric nephron epithelium development	23/18614	0.014731519393739	0.014731519393739	0.0578574849433104	10413	1
GO:0048562	BP	GO:0048562	embryonic organ morphogenesis	294/18614	0.0147810784092133	0.0147810784092133	0.0578574849433104	4646/10413	2
GO:0030522	BP	GO:0030522	intracellular receptor signaling pathway	299/18614	0.0152616677924065	0.0152616677924065	0.0578574849433104	9745/10413	2
GO:0050686	BP	GO:0050686	negative regulation of mRNA processing	24/18614	0.0153674842029095	0.0153674842029095	0.0578574849433104	282996	1
GO:0072202	BP	GO:0072202	cell differentiation involved in metanephros development	24/18614	0.0153674842029095	0.0153674842029095	0.0578574849433104	10413	1
GO:0034504	BP	GO:0034504	protein localization to nucleus	304/18614	0.0157490425524152	0.0157490425524152	0.0578574849433104	56957/10413	2
GO:0019985	BP	GO:0019985	translesion synthesis	25/18614	0.016003072701541	0.016003072701541	0.0578574849433104	5425	1
GO:0060575	BP	GO:0060575	intestinal epithelial cell differentiation	26/18614	0.0166382850920721	0.0166382850920721	0.0578574849433104	10413	1
GO:0070102	BP	GO:0070102	interleukin-6-mediated signaling pathway	26/18614	0.0166382850920721	0.0166382850920721	0.0578574849433104	10413	1
GO:0033119	BP	GO:0033119	negative regulation of RNA splicing	27/18614	0.0172731215768414	0.0172731215768414	0.0578574849433104	282996	1
GO:0072207	BP	GO:0072207	metanephric epithelium development	27/18614	0.0172731215768414	0.0172731215768414	0.0578574849433104	10413	1
GO:2000737	BP	GO:2000737	negative regulation of stem cell differentiation	27/18614	0.0172731215768414	0.0172731215768414	0.0578574849433104	10413	1
GO:0003401	BP	GO:0003401	axis elongation	28/18614	0.0179075823580909	0.0179075823580909	0.0578574849433104	10413	1
GO:0060479	BP	GO:0060479	lung cell differentiation	28/18614	0.0179075823580909	0.0179075823580909	0.0578574849433104	10413	1
GO:0060487	BP	GO:0060487	lung epithelial cell differentiation	28/18614	0.0179075823580909	0.0179075823580909	0.0578574849433104	10413	1
GO:0060441	BP	GO:0060441	epithelial tube branching involved in lung morphogenesis	29/18614	0.0185416676379627	0.0185416676379627	0.0578574849433104	10413	1
GO:0060045	BP	GO:0060045	positive regulation of cardiac muscle cell proliferation	30/18614	0.0191753776185027	0.0191753776185027	0.0578574849433104	10413	1
GO:0071108	BP	GO:0071108	protein K48-linked deubiquitination	30/18614	0.0191753776185027	0.0191753776185027	0.0578574849433104	56957	1
GO:0071480	BP	GO:0071480	cellular response to gamma radiation	30/18614	0.0191753776185027	0.0191753776185027	0.0578574849433104	10413	1
GO:0010165	BP	GO:0010165	response to X-ray	32/18614	0.0204416724892819	0.0204416724892819	0.0578574849433104	7518	1
GO:0048384	BP	GO:0048384	retinoic acid receptor signaling pathway	33/18614	0.0210742577831213	0.0210742577831213	0.0578574849433104	9745	1
GO:0060914	BP	GO:0060914	heart formation	34/18614	0.0217064685848326	0.0217064685848326	0.0578574849433104	282996	1
GO:1900181	BP	GO:1900181	negative regulation of protein localization to nucleus	34/18614	0.0217064685848326	0.0217064685848326	0.0578574849433104	56957	1
GO:0006301	BP	GO:0006301	postreplication repair	35/18614	0.0223383050959728	0.0223383050959728	0.0578574849433104	5425	1
GO:0033146	BP	GO:0033146	regulation of intracellular estrogen receptor signaling pathway	35/18614	0.0223383050959728	0.0223383050959728	0.0578574849433104	10413	1
GO:0008544	BP	GO:0008544	epidermis development	375/18614	0.0233784747072317	0.0233784747072317	0.0578574849433104	4646/10413	2
GO:0006378	BP	GO:0006378	mRNA polyadenylation	37/18614	0.0236008560522765	0.0236008560522765	0.0578574849433104	8189	1
GO:0022616	BP	GO:0022616	DNA strand elongation	37/18614	0.0236008560522765	0.0236008560522765	0.0578574849433104	5425	1
GO:0055023	BP	GO:0055023	positive regulation of cardiac muscle tissue growth	37/18614	0.0236008560522765	0.0236008560522765	0.0578574849433104	10413	1
GO:0070536	BP	GO:0070536	protein K63-linked deubiquitination	37/18614	0.0236008560522765	0.0236008560522765	0.0578574849433104	56957	1
GO:0120033	BP	GO:0120033	negative regulation of plasma membrane bounded cell projection assembly	37/18614	0.0236008560522765	0.0236008560522765	0.0578574849433104	10413	1
GO:0009595	BP	GO:0009595	detection of biotic stimulus	38/18614	0.0242315709000656	0.0242315709000656	0.0578574849433104	10413	1
GO:0032717	BP	GO:0032717	negative regulation of interleukin-8 production	38/18614	0.0242315709000656	0.0242315709000656	0.0578574849433104	56957	1
GO:0002385	BP	GO:0002385	mucosal immune response	39/18614	0.0248619122625331	0.0248619122625331	0.0578574849433104	56957	1
GO:0043631	BP	GO:0043631	RNA polyadenylation	39/18614	0.0248619122625331	0.0248619122625331	0.0578574849433104	8189	1
GO:0000731	BP	GO:0000731	DNA synthesis involved in DNA repair	40/18614	0.0254918803407479	0.0254918803407479	0.0578574849433104	5425	1
GO:0032570	BP	GO:0032570	response to progesterone	40/18614	0.0254918803407479	0.0254918803407479	0.0578574849433104	10413	1
GO:0060421	BP	GO:0060421	positive regulation of heart growth	41/18614	0.0261214753356825	0.0261214753356825	0.0578574849433104	10413	1
GO:0071354	BP	GO:0071354	cellular response to interleukin-6	42/18614	0.0267506974482103	0.0267506974482103	0.0578574849433104	10413	1
GO:0002251	BP	GO:0002251	organ or tissue specific immune response	43/18614	0.0273795468791073	0.0273795468791073	0.0578574849433104	56957	1
GO:0060428	BP	GO:0060428	lung epithelium development	43/18614	0.0273795468791073	0.0273795468791073	0.0578574849433104	10413	1
GO:0035329	BP	GO:0035329	hippo signaling	44/18614	0.0280080238290538	0.0280080238290538	0.0578574849433104	10413	1
GO:0042491	BP	GO:0042491	inner ear auditory receptor cell differentiation	44/18614	0.0280080238290538	0.0280080238290538	0.0578574849433104	4646	1
GO:0070741	BP	GO:0070741	response to interleukin-6	45/18614	0.028636128498631	0.028636128498631	0.0578574849433104	10413	1
GO:1902116	BP	GO:1902116	negative regulation of organelle assembly	45/18614	0.028636128498631	0.028636128498631	0.0578574849433104	10413	1
GO:0033120	BP	GO:0033120	positive regulation of RNA splicing	46/18614	0.0292638610883243	0.0292638610883243	0.0578574849433104	282996	1
GO:0035307	BP	GO:0035307	positive regulation of protein dephosphorylation	46/18614	0.0292638610883243	0.0292638610883243	0.0578574849433104	8189	1
GO:0010837	BP	GO:0010837	regulation of keratinocyte proliferation	47/18614	0.0298912217985208	0.0298912217985208	0.0578574849433104	10413	1
GO:1902459	BP	GO:1902459	positive regulation of stem cell population maintenance	47/18614	0.0298912217985208	0.0298912217985208	0.0578574849433104	10413	1
GO:0035850	BP	GO:0035850	epithelial cell differentiation involved in kidney development	48/18614	0.0305182108295124	0.0305182108295124	0.0578574849433104	10413	1
GO:0045747	BP	GO:0045747	positive regulation of Notch signaling pathway	48/18614	0.0305182108295124	0.0305182108295124	0.0578574849433104	10413	1
GO:0060043	BP	GO:0060043	regulation of cardiac muscle cell proliferation	49/18614	0.031144828381492	0.031144828381492	0.0578574849433104	10413	1
GO:0002066	BP	GO:0002066	columnar/cuboidal epithelial cell development	50/18614	0.0317710746545551	0.0317710746545551	0.0578574849433104	10413	1
GO:0043124	BP	GO:0043124	negative regulation of I-kappaB kinase/NF-kappaB signaling	51/18614	0.0323969498487024	0.0323969498487024	0.0578574849433104	56957	1
GO:0035315	BP	GO:0035315	hair cell differentiation	52/18614	0.0330224541638354	0.0330224541638354	0.0578574849433104	4646	1
GO:0046622	BP	GO:0046622	positive regulation of organ growth	52/18614	0.0330224541638354	0.0330224541638354	0.0578574849433104	10413	1
GO:0060425	BP	GO:0060425	lung morphogenesis	52/18614	0.0330224541638354	0.0330224541638354	0.0578574849433104	10413	1
GO:0009314	BP	GO:0009314	response to radiation	452/18614	0.0330581740043871	0.0330581740043871	0.0578574849433104	7518/10413	2
GO:0048568	BP	GO:0048568	embryonic organ development	453/18614	0.033192914251568	0.033192914251568	0.0578574849433104	4646/10413	2
GO:0030520	BP	GO:0030520	intracellular estrogen receptor signaling pathway	54/18614	0.0342723509561846	0.0342723509561846	0.0584813523241267	10413	1
GO:0030857	BP	GO:0030857	negative regulation of epithelial cell differentiation	54/18614	0.0342723509561846	0.0342723509561846	0.0584813523241267	10413	1
GO:0000381	BP	GO:0000381	regulation of alternative mRNA splicing, via spliceosome	56/18614	0.0355207666288858	0.0355207666288858	0.0589479097384197	282996	1
GO:0010332	BP	GO:0010332	response to gamma radiation	57/18614	0.0361444195440951	0.0361444195440951	0.0589479097384197	10413	1
GO:0031124	BP	GO:0031124	mRNA 3'-end processing	57/18614	0.0361444195440951	0.0361444195440951	0.0589479097384197	8189	1
GO:0043616	BP	GO:0043616	keratinocyte proliferation	58/18614	0.0367677027776713	0.0367677027776713	0.0589479097384197	10413	1
GO:0061005	BP	GO:0061005	cell differentiation involved in kidney development	58/18614	0.0367677027776713	0.0367677027776713	0.0589479097384197	10413	1
GO:0035306	BP	GO:0035306	positive regulation of dephosphorylation	61/18614	0.0386353363803659	0.0386353363803659	0.0589479097384197	8189	1
GO:0045599	BP	GO:0045599	negative regulation of fat cell differentiation	61/18614	0.0386353363803659	0.0386353363803659	0.0589479097384197	10413	1
GO:0060038	BP	GO:0060038	cardiac muscle cell proliferation	61/18614	0.0386353363803659	0.0386353363803659	0.0589479097384197	10413	1
GO:0016447	BP	GO:0016447	somatic recombination of immunoglobulin gene segments	62/18614	0.0392571428786913	0.0392571428786913	0.0589479097384197	7518	1
GO:0060113	BP	GO:0060113	inner ear receptor cell differentiation	62/18614	0.0392571428786913	0.0392571428786913	0.0589479097384197	4646	1
GO:1904036	BP	GO:1904036	negative regulation of epithelial cell apoptotic process	62/18614	0.0392571428786913	0.0392571428786913	0.0589479097384197	10413	1
GO:0006397	BP	GO:0006397	mRNA processing	500/18614	0.0397730913272606	0.0397730913272606	0.0589479097384197	8189/282996	2
GO:0006303	BP	GO:0006303	double-strand break repair via nonhomologous end joining	64/18614	0.0404996500146602	0.0404996500146602	0.0589479097384197	7518	1
GO:0071300	BP	GO:0071300	cellular response to retinoic acid	64/18614	0.0404996500146602	0.0404996500146602	0.0589479097384197	10413	1
GO:1902017	BP	GO:1902017	regulation of cilium assembly	66/18614	0.0417406839941842	0.0417406839941842	0.0589479097384197	10413	1
GO:0042490	BP	GO:0042490	mechanoreceptor differentiation	67/18614	0.0423606490465923	0.0423606490465923	0.0589479097384197	4646	1
GO:0016445	BP	GO:0016445	somatic diversification of immunoglobulins	68/18614	0.0429802464052725	0.0429802464052725	0.0589479097384197	7518	1
GO:0035019	BP	GO:0035019	somatic stem cell population maintenance	68/18614	0.0429802464052725	0.0429802464052725	0.0589479097384197	10413	1
GO:0048645	BP	GO:0048645	animal organ formation	68/18614	0.0429802464052725	0.0429802464052725	0.0589479097384197	282996	1
GO:0055021	BP	GO:0055021	regulation of cardiac muscle tissue growth	68/18614	0.0429802464052725	0.0429802464052725	0.0589479097384197	10413	1
GO:0042273	BP	GO:0042273	ribosomal large subunit biogenesis	69/18614	0.0435994762684849	0.0435994762684849	0.0589479097384197	54663	1
GO:0002562	BP	GO:0002562	somatic diversification of immune receptors via germline recombination within a single locus	71/18614	0.0448368343010669	0.0448368343010669	0.0589479097384197	7518	1
GO:0003143	BP	GO:0003143	embryonic heart tube morphogenesis	71/18614	0.0448368343010669	0.0448368343010669	0.0589479097384197	10413	1
GO:0016444	BP	GO:0016444	somatic cell DNA recombination	71/18614	0.0448368343010669	0.0448368343010669	0.0589479097384197	7518	1
GO:0000380	BP	GO:0000380	alternative mRNA splicing, via spliceosome	72/18614	0.0454549628664762	0.0454549628664762	0.0589479097384197	282996	1
GO:0030330	BP	GO:0030330	DNA damage response, signal transduction by p53 class mediator	72/18614	0.0454549628664762	0.0454549628664762	0.0589479097384197	4646	1
GO:0033143	BP	GO:0033143	regulation of intracellular steroid hormone receptor signaling pathway	72/18614	0.0454549628664762	0.0454549628664762	0.0589479097384197	10413	1
GO:0045665	BP	GO:0045665	negative regulation of neuron differentiation	72/18614	0.0454549628664762	0.0454549628664762	0.0589479097384197	9745	1
GO:0099518	BP	GO:0099518	vesicle cytoskeletal trafficking	72/18614	0.0454549628664762	0.0454549628664762	0.0589479097384197	4646	1
GO:2000036	BP	GO:2000036	regulation of stem cell population maintenance	72/18614	0.0454549628664762	0.0454549628664762	0.0589479097384197	10413	1
GO:0042246	BP	GO:0042246	tissue regeneration	73/18614	0.0460727247284978	0.0460727247284978	0.0589902912270731	10413	1
GO:0002067	BP	GO:0002067	glandular epithelial cell differentiation	74/18614	0.0466901200849109	0.0466901200849109	0.0589902912270731	10413	1
GO:0060420	BP	GO:0060420	regulation of heart growth	74/18614	0.0466901200849109	0.0466901200849109	0.0589902912270731	10413	1
GO:0045669	BP	GO:0045669	positive regulation of osteoblast differentiation	75/18614	0.0473071491333995	0.0473071491333995	0.0589902912270731	10413	1
GO:0071479	BP	GO:0071479	cellular response to ionizing radiation	75/18614	0.0473071491333995	0.0473071491333995	0.0589902912270731	10413	1
GO:0002200	BP	GO:0002200	somatic diversification of immune receptors	78/18614	0.0491560404067164	0.0491560404067164	0.0608278844727547	7518	1
GO:2000736	BP	GO:2000736	regulation of stem cell differentiation	79/18614	0.049771606198426	0.049771606198426	0.0611230251559618	10413	1
GO:0043601	CC	GO:0043601	nuclear replisome	14/19518	0.00857597071489979	0.00857597071489979	0.055053672329188	5425	1
GO:0005847	CC	GO:0005847	mRNA cleavage and polyadenylation specificity factor complex	15/19518	0.00918595268533762	0.00918595268533762	0.055053672329188	8189	1
GO:0001674	CC	GO:0001674	female germ cell nucleus	16/19518	0.00979559061631097	0.00979559061631097	0.055053672329188	10413	1
GO:0030894	CC	GO:0030894	replisome	16/19518	0.00979559061631097	0.00979559061631097	0.055053672329188	5425	1
GO:0035770	CC	GO:0035770	ribonucleoprotein granule	271/19518	0.0115648746544864	0.0115648746544864	0.055053672329188	8189/282996	2
GO:0005849	CC	GO:0005849	mRNA cleavage factor complex	19/19518	0.0116224419361619	0.0116224419361619	0.055053672329188	8189	1
GO:0030687	CC	GO:0030687	preribosome, large subunit precursor	19/19518	0.0116224419361619	0.0116224419361619	0.055053672329188	54663	1
GO:0042575	CC	GO:0042575	DNA polymerase complex	19/19518	0.0116224419361619	0.0116224419361619	0.055053672329188	5425	1
GO:1990391	CC	GO:1990391	DNA repair complex	22/19518	0.0134462032467956	0.0134462032467956	0.0552360668029297	7518	1
GO:0061695	CC	GO:0061695	transferase complex, transferring phosphorus-containing groups	306/19518	0.0145761842952176	0.0145761842952176	0.0552360668029297	4646/5425	2
GO:0031941	CC	GO:0031941	filamentous actin	27/19518	0.0164789516481435	0.0164789516481435	0.0567695941945613	4646	1
GO:0043596	CC	GO:0043596	nuclear replication fork	35/19518	0.0213135779484576	0.0213135779484576	0.0673060356267081	5425	1
GO:0016459	CC	GO:0016459	myosin complex	54/19518	0.0327086342859204	0.0327086342859204	0.091430353704019	4646	1
GO:0005657	CC	GO:0005657	replication fork	66/19518	0.0398427136068638	0.0398427136068638	0.091430353704019	5425	1
GO:0043073	CC	GO:0043073	germ cell nucleus	67/19518	0.0404350376576923	0.0404350376576923	0.091430353704019	10413	1
GO:0005905	CC	GO:0005905	clathrin-coated pit	73/19518	0.0439819535495583	0.0439819535495583	0.091430353704019	4646	1
GO:0030684	CC	GO:0030684	preribosome	76/19518	0.0457509009691942	0.0457509009691942	0.091430353704019	54663	1
GO:0035861	CC	GO:0035861	site of double-strand break	78/19518	0.0469285318323173	0.0469285318323173	0.091430353704019	7518	1
GO:0097157	MF	GO:0097157	pre-mRNA intronic binding	13/18369	0.00846211430048882	0.00846211430048882	0.0736840343857777	282996	1
GO:1990380	MF	GO:1990380	K48-linked deubiquitinase activity	15/18369	0.00975813623397848	0.00975813623397848	0.0736840343857777	56957	1
GO:0070064	MF	GO:0070064	proline-rich region binding	17/18369	0.0110526051578667	0.0110526051578667	0.0736840343857777	10413	1
GO:0070530	MF	GO:0070530	K63-linked polyubiquitin modification-dependent protein binding	24/18369	0.0155710408535901	0.0155710408535901	0.0775764212988484	56957	1
GO:0000146	MF	GO:0000146	microfilament motor activity	36/18369	0.0232729263896545	0.0232729263896545	0.0775764212988484	4646	1
GO:0043531	MF	GO:0043531	ADP binding	36/18369	0.0232729263896545	0.0232729263896545	0.0775764212988484	4646	1
GO:0031593	MF	GO:0031593	polyubiquitin modification-dependent protein binding	55/18369	0.0353546832957189	0.0353546832957189	0.0915461128536543	56957	1
GO:0036002	MF	GO:0036002	pre-mRNA binding	57/18369	0.0366184451414617	0.0366184451414617	0.0915461128536543	282996	1
