# Supplementary material for: Identification and validation of biomarkers related to lysine β-hydroxybutyrylation in chronic obstructive pulmonary disease based on transcriptomics data
Source: Hereditas. 2026 Apr 24;163:74. doi: 10.1186/s41065-026-00682-x (PMC13245097; doi:10.1186/s41065-026-00682-x)
Supplement: Supplementary file 4 — Additional file 4. The results of GSEA for POLD2 and OTUD7B. [file 41065_2026_682_MOESM4_ESM.xlsx]

## Sheet: Supplementary Table 4 
Additional file 4 The results of GSEA for POLD2 and OTUD7B.
	ID	Description	setSize	enrichmentScore	NES	pvalue	p.adjust	qvalue	rank	leading_edge	core_enrichment
POLD2	REACTOME_EUKARYOTIC_TRANSLATION_ELONGATION	REACTOME_EUKARYOTIC_TRANSLATION_ELONGATION	93	0.729586480562993	2.72330343286726	1e-10	1.994e-08	1.79929824561404e-08	3309	tags=67%, list=11%, signal=59%	FAU/RPS27A/RPL3/RPL35/EEF1D/EEF1G/RPL18/RPL36/RPS19/RPL4/RPLP0/RPL17/RPL27A/RPL7A/RPL36AL/RPL28/RPL13A/RPL36A/RPS15A/RPL13/RPL31/RPL26/RPL34/RPL18A/RPS20/RPL10A/RPL7/RPS14/RPS27/RPL11/RPS18/RPL35A/RPL37A/RPS9/RPS6/RPL38/RPS21/RPS16/RPL29/EEF1A1/RPS7/RPS11/RPL27/RPSA/RPS3A/RPS4X/RPS13/RPL14/RPL5/RPS2/RPL6/RPL19/RPL37/RPS29/RPL8/RPLP2/RPS10/RPL22L1/RPS17/EEF1B2/RPLP1/RPS5
POLD2	KEGG_MEDICUS_REFERENCE_TRANSLATION_INITIATION	KEGG_MEDICUS_REFERENCE_TRANSLATION_INITIATION	81	0.732526001648853	2.70279717497491	1e-10	1.994e-08	1.79929824561404e-08	3309	tags=69%, list=11%, signal=61%	FAU/RPS27A/RPL3/RPL35/RPL18/RPL36/RPS19/RPL4/RPLP0/RPL17/RPL27A/RPL7A/RPL28/RPL13A/RPL36A/RPS15A/RPL13/RPL31/RPL26/RPL34/RPL18A/RPS20/RPL10A/RPL7/RPS14/RPS27/RPL11/RPS18/RPL35A/RPL37A/RPS9/RPS6/RPL38/RPS21/RPS16/RPL29/RPS7/RPS11/RPL27/RPSA/RPS3A/RPS4X/RPS13/RPL14/RPL5/RPS2/RPL6/RPL19/RPL37/RPS29/RPL8/RPLP2/RPS10/RPS17/RPLP1/RPS5
POLD2	WP_CYTOPLASMIC_RIBOSOMAL_PROTEINS	WP_CYTOPLASMIC_RIBOSOMAL_PROTEINS	88	0.718847295421339	2.6717786584593	1e-10	1.994e-08	1.79929824561404e-08	5054	tags=73%, list=17%, signal=60%	FAU/RPS27A/RPL3/RPL35/RPL18/RPL36/RPS19/RPL4/RPLP0/RPL17/RPL27A/RPL7A/RPL28/RPL13A/RPL36A/RPS15A/RPL13/RPL31/RPL26/RPL34/RPL18A/RPS20/RPL10A/RPL7/RPS14/RPS27/RPL11/RPS18/RPL35A/RPL37A/RPS9/RPS6/RPL38/RPS21/RPS16/RPL29/RPS7/RPS11/RPL27/RPSA/RPS3A/RPS4X/RPS13/RPL14/RPL5/RPS2/RPL6/RPL19/RPS6KB2/RPL37/RPS29/RPL8/RPLP2/RPS10/RPS17/RPLP1/RPS5/RPS6KA1/RPS23/RPL23/RPL30/RPL22/RPL9/RPS25
POLD2	KEGG_RIBOSOME	KEGG_RIBOSOME	86	0.71910001893135	2.66925776117476	1e-10	1.994e-08	1.79929824561404e-08	3309	tags=66%, list=11%, signal=59%	FAU/RPS27A/RPL3/RPL35/RPL18/RPL36/RPS19/RPL4/RPLP0/RPL17/RPL27A/RPL7A/RPL36AL/RPL28/RPL13A/RPL36A/RPS15A/RPL13/RPL31/RPL26/RPL34/RPL18A/RPS20/RPL10A/RPL7/RPS27/RPL11/RPS18/RPL35A/RPL37A/RPS9/RPS6/RPL38/RPS21/RPS16/RPL29/RPS7/RPS11/RPL27/RPSA/RPS3A/RPS4X/RPS13/RPL14/RPL5/RPS2/RPL6/RPL19/RPL37/RPS29/RPL8/RPLP2/RPS10/RPL22L1/RPS17/RPLP1/RPS5
POLD2	REACTOME_RESPONSE_OF_EIF2AK4_GCN2_TO_AMINO_ACID_DEFICIENCY	REACTOME_RESPONSE_OF_EIF2AK4_GCN2_TO_AMINO_ACID_DEFICIENCY	101	0.688445114049641	2.58864538391531	1e-10	1.994e-08	1.79929824561404e-08	5054	tags=65%, list=17%, signal=54%	FAU/RPS27A/RPL3/RPL35/RPL18/RPL36/RPS19/RPL4/RPLP0/RPL17/RPL27A/RPL7A/RPL36AL/RPL28/RPL13A/RPL36A/RPS15A/RPL13/RPL31/RPL26/RPL34/RPL18A/RPS20/RPL10A/RPL7/RPS14/RPS27/RPL11/RPS18/RPL35A/RPL37A/RPS9/RPS6/RPL38/RPS21/RPS16/RPL29/RPS7/RPS11/RPL27/RPSA/RPS3A/RPS4X/RPS13/RPL14/RPL5/ATF4/RPS2/RPL6/RPL19/RPL37/RPS29/RPL8/RPLP2/RPS10/RPL22L1/RPS17/RPLP1/RPS5/RPS23/GCN1/RPL23/RPL30/RPL22/RPL9/RPS25
POLD2	REACTOME_SRP_DEPENDENT_COTRANSLATIONAL_PROTEIN_TARGETING_TO_MEMBRANE	REACTOME_SRP_DEPENDENT_COTRANSLATIONAL_PROTEIN_TARGETING_TO_MEMBRANE	112	0.679050670307013	2.57432847075973	1e-10	1.994e-08	1.79929824561404e-08	3309	tags=55%, list=11%, signal=49%	FAU/RPS27A/RPL3/RPL35/RPL18/RPL36/RPS19/RPL4/RPLP0/RPL17/RPL27A/RPL7A/RPL36AL/RPL28/RPL13A/RPL36A/RPS15A/RPL13/RPL31/RPL26/RPL34/RPL18A/RPS20/RPL10A/RPL7/RPS14/RPS27/RPL11/SSR4/RPS18/RPL35A/RPL37A/RPS9/RPS6/RPL38/RPS21/RPS16/RPL29/RPS7/RPS11/RPL27/RPSA/RPS3A/RPS4X/RPS13/RPL14/RPL5/RPS2/RPL6/SEC61A2/RPL19/RPL37/SSR2/RPS29/RPL8/RPLP2/RPS10/SPCS3/RPL22L1/RPS17/RPLP1/RPS5
POLD2	REACTOME_SELENOAMINO_ACID_METABOLISM	REACTOME_SELENOAMINO_ACID_METABOLISM	116	0.658521279517852	2.49954673943498	1e-10	1.994e-08	1.79929824561404e-08	3309	tags=53%, list=11%, signal=48%	FAU/RPS27A/RPL3/RPL35/RPL18/RPL36/RPS19/RPL4/RPLP0/RPL17/RPL27A/RPL7A/RPL36AL/RPL28/RPL13A/RPL36A/RPS15A/RPL13/RPL31/RPL26/RPL34/RPL18A/RPS20/RPL10A/RPL7/RPS14/RPS27/RPL11/RPS18/RPL35A/RPL37A/RPS9/RPS6/RPL38/RPS21/RPS16/RPL29/RPS7/RPS11/RPL27/AIMP2/RPSA/RPS3A/MARS1/RPS4X/RPS13/RPL14/RPL5/RPS2/RPL6/INMT/RPL19/RPL37/RPS29/RPL8/RPLP2/RPS10/RPL22L1/RPS17/CTH/RPLP1/RPS5
POLD2	REACTOME_EUKARYOTIC_TRANSLATION_INITIATION	REACTOME_EUKARYOTIC_TRANSLATION_INITIATION	119	0.651228371886875	2.47527753284915	1e-10	1.994e-08	1.79929824561404e-08	3309	tags=55%, list=11%, signal=49%	FAU/RPS27A/RPL3/RPL35/RPL18/RPL36/RPS19/RPL4/RPLP0/RPL17/RPL27A/RPL7A/RPL36AL/RPL28/RPL13A/RPL36A/RPS15A/RPL13/RPL31/RPL26/RPL34/RPL18A/RPS20/RPL10A/RPL7/RPS14/RPS27/RPL11/RPS18/EIF2B1/RPL35A/RPL37A/RPS9/RPS6/RPL38/RPS21/RPS16/EIF2B5/RPL29/RPS7/EIF3F/RPS11/RPL27/EIF3K/RPSA/RPS3A/RPS4X/EIF3J/RPS13/RPL14/RPL5/EIF5B/RPS2/RPL6/EIF3B/RPL19/RPL37/RPS29/RPL8/RPLP2/RPS10/RPL22L1/EIF3H/RPS17/RPLP1/RPS5
POLD2	REACTOME_NONSENSE_MEDIATED_DECAY_NMD	REACTOME_NONSENSE_MEDIATED_DECAY_NMD	115	0.649140950761873	2.46277864483925	1e-10	1.994e-08	1.79929824561404e-08	3309	tags=53%, list=11%, signal=47%	FAU/RPS27A/RPL3/RPL35/RPL18/RPL36/RPS19/RPL4/RPLP0/RPL17/RPL27A/RPL7A/RPL36AL/RPL28/RPL13A/RPL36A/RPS15A/RPL13/RPL31/RPL26/RPL34/RPL18A/RPS20/RPL10A/RPL7/RPS14/RPS27/RPL11/RPS18/RPL35A/RPL37A/RPS9/RPS6/RPL38/RPS21/UPF3A/RPS16/UPF3B/RPL29/RPS7/RPS11/RPL27/RPSA/RPS3A/RPS4X/RPS13/RPL14/RPL5/RPS2/RPL6/RPL19/RPL37/RPS29/RPL8/RPLP2/UPF2/RPS10/RPL22L1/RPS17/RPLP1/RPS5
POLD2	REACTOME_CELLULAR_RESPONSE_TO_STARVATION	REACTOME_CELLULAR_RESPONSE_TO_STARVATION	156	0.57512178852907	2.2238412394339	1e-10	1.994e-08	1.79929824561404e-08	3309	tags=42%, list=11%, signal=38%	FAU/RPS27A/RPL3/RPL35/RPL18/RPL36/RPS19/RPL4/RPLP0/RPL17/RPL27A/RPL7A/RPL36AL/RPL28/RPL13A/RPL36A/ITFG2/RPS15A/RPL13/RPL31/RPL26/RPL34/RPL18A/RPS20/RPL10A/RPL7/RPS14/RPS27/NPRL2/RPL11/RPS18/RPL35A/RPL37A/DEPDC5/RPS9/RPS6/RPL38/RPS21/FLCN/RPS16/RPL29/RPS7/RPS11/RPL27/RPSA/RPS3A/RPS4X/RPS13/RPL14/RPL5/ATF4/NPRL3/RPS2/RPL6/RPL19/RPL37/RPS29/RPL8/RPLP2/WDR59/RPTOR/RPS10/RPL22L1/RPS17/RPLP1/RPS5
POLD2	REACTOME_INFLUENZA_INFECTION	REACTOME_INFLUENZA_INFECTION	156	0.570996629469525	2.20789035908332	1e-10	1.994e-08	1.79929824561404e-08	5054	tags=48%, list=17%, signal=40%	FAU/RPS27A/RPL3/RPL35/RPL18/RPL36/RPS19/RPL4/RPLP0/RPL17/RPL27A/RPL7A/RPL36AL/RPL28/RPL13A/POLR2A/RPL36A/RPS15A/RPL13/RPL31/RPL26/RPL34/RPL18A/RPS20/RPL10A/RPL7/RPS14/RPS27/RPL11/RPS18/RPL35A/RPL37A/RPS9/RPS6/RPL38/RPS21/RPS16/RPL29/NUP85/RPS7/RPS11/RPL27/PABPN1/RPSA/RPS3A/RPS4X/RPS13/RPL14/RPL5/RPS2/NUP188/POLR2D/RPL6/POLR2C/RPL19/SLC25A6/RPL37/RPS29/RPL8/RPLP2/RPS10/RPL22L1/RPS17/POM121/RPLP1/R…
POLD2	REACTOME_REGULATION_OF_EXPRESSION_OF_SLITS_AND_ROBOS	REACTOME_REGULATION_OF_EXPRESSION_OF_SLITS_AND_ROBOS	168	0.567707998452903	2.20624694870729	1e-10	1.994e-08	1.79929824561404e-08	3319	tags=43%, list=11%, signal=38%	FAU/RPS27A/RPL3/RPL35/RPL18/RPL36/RPS19/RPL4/RPLP0/RPL17/RPL27A/RPL7A/RPL36AL/RPL28/RPL13A/RPL36A/RPS15A/RPL13/RPL31/RPL26/RPL34/PSMB1/RPL18A/RPS20/RPL10A/RPL7/RPS14/RPS27/RPL11/RPS18/RPL35A/RPL37A/PSMB4/PSMB10/RPS9/RPS6/RPL38/RPS21/UPF3A/RPS16/SLIT2/UPF3B/RPL29/MSI1/RPS7/RPS11/RPL27/RPSA/RPS3A/RPS4X/RPS13/RPL14/RPL5/RPS2/RPL6/RPL19/PSMB8/RPL37/ROBO1/RPS29/RPL8/RPLP2/ELOB/UBB/UPF2/RPS10/RPL22L1/R…
POLD2	REACTOME_RRNA_PROCESSING	REACTOME_RRNA_PROCESSING	202	0.546724377808466	2.14863846686491	1e-10	1.994e-08	1.79929824561404e-08	6348	tags=50%, list=22%, signal=39%	FAU/RPS27A/RPL3/RPL35/RPL18/RPL36/RPS19/RPL4/RPLP0/RPL17/RPL27A/DDX52/RPL7A/RPL36AL/RPL28/IMP4/RPL13A/RPL36A/PES1/RPS15A/RPL13/RPL31/RPL26/RPL34/RPL18A/RPS20/RPL10A/RPL7/RPS14/RPS27/RPL11/RPS18/RPL35A/RPL37A/RPP30/RPS9/PWP2/RPS6/RPL38/EXOSC8/RPS21/RPS16/RPL29/RPS7/RPS11/TRMT112/RPL27/RPSA/RPS3A/RPS4X/RPS13/RPL14/RPL5/BUD23/RPS2/PDCD11/RPL6/RPL19/IMP3/RPL37/RPS29/RPL8/RPLP2/WDR3/EMG1/NOP58/RPS10/R…
POLD2	REACTOME_SIGNALING_BY_ROBO_RECEPTORS	REACTOME_SIGNALING_BY_ROBO_RECEPTORS	212	0.523687264691667	2.06076975223559	1e-10	1.994e-08	1.79929824561404e-08	5176	tags=43%, list=18%, signal=36%	FAU/RPS27A/RPL3/RPL35/RPL18/RPL36/RPS19/RPL4/RPLP0/RPL17/RPL27A/RPL7A/RPL36AL/RPL28/RPL13A/RPL36A/RPS15A/RPL13/RPL31/RPL26/RPL34/PSMB1/RPL18A/RPS20/RPL10A/RPL7/RPS14/RPS27/RPL11/DCC/RPS18/RPL35A/RPL37A/PSMB4/PSMB10/RPS9/RPS6/RPL38/RPS21/UPF3A/RPS16/SLIT2/UPF3B/RPL29/MSI1/ENAH/RPS7/PAK5/RPS11/RPL27/RPSA/RPS3A/PRKACA/RPS4X/RPS13/RPL14/RPL5/RPS2/SRGAP3/RPL6/RPL19/PSMB8/RPL37/ROBO1/RPS29/RPL8/SRGAP1/…
POLD2	REACTOME_TRANSLATION	REACTOME_TRANSLATION	292	0.470903521608624	1.87926651624068	1e-10	1.994e-08	1.79929824561404e-08	7982	tags=49%, list=27%, signal=36%	FAU/RPS27A/RPL3/RPL35/EEF1D/EEF1G/RPL18/RPL36/RPS19/MRPL41/RPL4/RPLP0/RPL17/RPL27A/RPL7A/RPL36AL/RPL28/RPL13A/RPL36A/RPS15A/RPL13/RPL31/RPL26/RPL34/RPL18A/MRPL22/RPS20/RPL10A/RPL7/RPS14/RPS27/RPL11/SSR4/RPS18/EIF2B1/RPL35A/RPL37A/RPS9/MRPL9/RPS6/RPL38/AURKAIP1/MRPL36/MRPS9/RPS21/RPS16/EIF2B5/RPL29/EEF1A1/RPS7/EIF3F/RPS11/TRMT112/RPL27/AIMP2/EIF3K/RPSA/RPS3A/MARS1/RPS4X/EIF3J/MRPS7/RPS13/RPL14/RPL…
POLD2	REACTOME_RESPONSE_TO_ELEVATED_PLATELET_CYTOSOLIC_CA2	REACTOME_RESPONSE_TO_ELEVATED_PLATELET_CYTOSOLIC_CA2	127	-0.399439	-2.25734	2.05084639163058e-10	3.83380097335441e-08	3.45945404482948e-08	2925	tags=36%, list=10%, signal=33%	SCG3/IGF2/ITGA2B/SERPINE1/CALU/APOOL/PRKCB/TIMP1/APLP2/CYB5R1/SCCPDH/HGF/ENDOD1/PHACTR2/LHFPL2/TLN1/APP/FLNA/SYTL4/PF4/CD9/ANXA5/MMRN1/CLU/SPARC/ITGB3/PPBP/APOA1/LY6G6F/RAB27B/STXBP3/PDGFA/CD109/SELP/VCL/TGFB1/SRGN/F5/CAP1/PECAM1/F13A1/PROS1/ECM1/WDR1/GTPBP2/THBS1
POLD2	REACTOME_RHO_GTPASES_ACTIVATE_PKNS	REACTOME_RHO_GTPASES_ACTIVATE_PKNS	85	-0.492801	-2.67216	4.19728488978116e-10	7.3847524149032e-08	6.66367706340488e-08	5754	tags=52%, list=20%, signal=42%	YWHAE/MYH9/H3C1/H3C10/YWHAG/H4C5/H2BC8/MYH10/PPP1R12A/RAC1/H2BC6/H2BC1/H2AC8/H4C9/MYH14/MYL9/H2AC6/YWHAB/H2BC12L/H2AC18/H2BC21/H2BC15/H3C4/H2AC19/H2AB1/H3C11/H3-3A/H2BC3/H2BC5/H2BC7/YWHAZ/AR/NCOA2/H4C8/H2BC11/H2BC4/H2AJ/MYL6/PPP1CB/H2AC14/H4C3/H2AC20/YWHAH/H2BC12
POLD2	REACTOME_TRANSCRIPTIONAL_REGULATION_OF_GRANULOPOIESIS	REACTOME_TRANSCRIPTIONAL_REGULATION_OF_GRANULOPOIESIS	82	-0.467211	-2.47029	2.5933278728709e-09	4.30924648208715e-07	3.88847524329883e-07	5648	tags=50%, list=19%, signal=40%	H3C1/H3C10/H4C5/H2BC8/DEK/RARA/CSF3R/CEBPB/H2BC6/H2BC1/H2AC8/H4C9/FLI1/H2AC6/IL6R/H2BC12L/H2AC18/H2BC21/STAT3/H2BC15/H3C4/H2AC19/H2AB1/CBFB/EP300/H3C11/H3-3A/CDKN1A/H2BC3/H2BC5/H2BC7/TAL1/H4C8/H2BC11/H2BC4/H2AJ/KLF5/H2AC14/H4C3/H2AC20/H2BC12
POLD2	REACTOME_SARS_COV_1_MODULATES_HOST_TRANSLATION_MACHINERY	REACTOME_SARS_COV_1_MODULATES_HOST_TRANSLATION_MACHINERY	37	0.703699634779659	2.27951469287311	4.74489977959212e-09	7.46947117934739e-07	6.74012356502726e-07	5054	tags=73%, list=17%, signal=60%	FAU/RPS27A/RPS19/RPS15A/RPS20/RPS14/RPS27/RPS18/RPS9/RPS6/RPS21/RPS16/EEF1A1/RPS7/RPS11/RPSA/RPS3A/RPS4X/RPS13/RPS2/RPS29/RPS10/RPS17/RPS5/RPS23/HNRNPA1/RPS25
POLD2	REACTOME_ACTIVATED_PKN1_STIMULATES_TRANSCRIPTION_OF_AR_ANDROGEN_RECEPTOR_REGULATED_GENES_KLK2_AND_KLK3	REACTOME_ACTIVATED_PKN1_STIMULATES_TRANSCRIPTION_OF_AR_ANDROGEN_RECEPTOR_REGULATED_GENES_KLK2_AND_KLK3	58	-0.529499	-2.65511	5.98942929389107e-09	8.9571915090141e-07	8.08257721554563e-07	2465	tags=47%, list=8%, signal=43%	H2BC6/H2BC1/H2AC8/H4C9/H2AC6/H2BC12L/H2AC18/H2BC21/H2BC15/H3C4/H2AC19/H2AB1/H3C11/H3-3A/H2BC3/H2BC5/H2BC7/AR/NCOA2/H4C8/H2BC11/H2BC4/H2AJ/H2AC14/H4C3/H2AC20/H2BC12
POLD2	REACTOME_CONDENSATION_OF_PROPHASE_CHROMOSOMES	REACTOME_CONDENSATION_OF_PROPHASE_CHROMOSOMES	65	-0.488244	-2.56372	1.97946870003579e-08	2.81932899133669e-06	2.54403897087307e-06	4146	tags=45%, list=14%, signal=38%	H2BC6/H2BC1/CDK1/H2AC8/NCAPD3/H4C9/H2AC6/H2BC12L/H2AC18/H2BC21/H2BC15/H3C4/H2AC19/H2AB1/H3C11/H3-3A/SMC4/H2BC3/H2BC5/H2BC7/H4C8/H2BC11/H2BC4/H2AJ/H2AC14/H4C3/RB1/H2AC20/H2BC12
POLD2	REACTOME_SIRT1_NEGATIVELY_REGULATES_RRNA_EXPRESSION	REACTOME_SIRT1_NEGATIVELY_REGULATES_RRNA_EXPRESSION	60	-0.498562	-2.55699	3.22191463209244e-08	4.38033939299476e-06	3.95262637161962e-06	2465	tags=43%, list=8%, signal=40%	H2BC6/H2BC1/H2AC8/H4C9/H2AC6/H2BC12L/H2AC18/H2BC21/H2BC15/H3C4/H2AC19/H2AB1/H3C11/H3-3A/H2BC3/TAF1B/H2BC5/H2BC7/H4C8/H2BC11/H2BC4/H2AJ/H2AC14/H4C3/H2AC20/H2BC12
POLD2	REACTOME_RUNX1_REGULATES_GENES_INVOLVED_IN_MEGAKARYOCYTE_DIFFERENTIATION_AND_PLATELET_FUNCTION	REACTOME_RUNX1_REGULATES_GENES_INVOLVED_IN_MEGAKARYOCYTE_DIFFERENTIATION_AND_PLATELET_FUNCTION	88	-0.434326	-2.37582	4.44082881861874e-08	5.77500825934289e-06	5.2111144580954e-06	4146	tags=40%, list=14%, signal=34%	H2BC6/H2BC1/H2AC8/H4C9/GP1BA/MYL9/GATA1/ITGA2B/KAT2B/H2AC6/H2BC12L/H2AC18/H2BC21/H2BC15/H3C4/H2AC19/H2AB1/CBFB/EP300/H3C11/H3-3A/NFE2/PF4/H2BC3/H2BC5/H2BC7/H4C8/H2BC11/H2BC4/H2AJ/H2AC14/H4C3/H2AC20/H2BC12/THBS1
POLD2	REACTOME_ESTROGEN_DEPENDENT_GENE_EXPRESSION	REACTOME_ESTROGEN_DEPENDENT_GENE_EXPRESSION	141	-0.34904	-2.08979	9.28912909451453e-08	1.15765771340387e-05	1.04461960519014e-05	2478	tags=27%, list=9%, signal=25%	KAT2B/H2AC6/H2BC12L/H2AC18/H2BC21/CREBBP/H2BC15/H3C4/H2AC19/H2AB1/CHD1/CBFB/EP300/H3C11/H3-3A/USF1/GTF2A2/H2BC3/BCL2/H2BC5/ZNF217/H2BC7/EBAG9/KDM4B/NCOA2/H4C8/H2BC11/H2BC4/H2AJ/SP1/H2AC14/STAG2/H4C3/H2AC20/NCOA3/H2BC12/JUND/NRIP1
POLD2	REACTOME_ASSEMBLY_OF_THE_ORC_COMPLEX_AT_THE_ORIGIN_OF_REPLICATION	REACTOME_ASSEMBLY_OF_THE_ORC_COMPLEX_AT_THE_ORIGIN_OF_REPLICATION	61	-0.496849	-2.56793	1.03253465898295e-07	1.2353244660072e-05	1.11470268026622e-05	4146	tags=51%, list=14%, signal=44%	H3C1/H3C10/H4C5/H2BC8/ORC5/H2BC6/H2BC1/H2AC8/H4C9/ORC1/H2AC6/H2BC12L/H2AC18/H2BC21/H2BC15/H3C4/H2AC19/H2AB1/H3C11/H3-3A/H2BC3/H2BC5/H2BC7/H4C8/H2BC11/H2BC4/H2AJ/H2AC14/H4C3/H2AC20/H2BC12
POLD2	REACTOME_DNA_DAMAGE_TELOMERE_STRESS_INDUCED_SENESCENCE	REACTOME_DNA_DAMAGE_TELOMERE_STRESS_INDUCED_SENESCENCE	74	-0.441341	-2.38496	1.12573014811307e-07	1.29502264346392e-05	1.16857170030847e-05	4490	tags=45%, list=15%, signal=38%	H1-0/ASF1A/H2BC6/H2BC1/H2AC8/CCNE1/CCNA1/H4C9/TERF2/H2AC6/H2BC12L/H2AC18/H2BC21/NBN/H2BC15/H2AC19/H2AB1/CDKN1A/H2BC3/H2BC5/H2BC7/H4C8/H2BC11/H2BC4/H2AJ/H2AC14/H4C3/RB1/H2AC20/H1-4/H2BC12/H1-2/H1-3
POLD2	REACTOME_AMYLOID_FIBER_FORMATION	REACTOME_AMYLOID_FIBER_FORMATION	98	-0.401015	-2.23343	2.10620479324382e-07	2.29211687337468e-05	2.06830585205887e-05	4616	tags=40%, list=16%, signal=34%	TSPAN5/HSPG2/APOE/H2BC6/H2BC1/UBC/H2AC8/TSPAN33/H4C9/TSPAN14/LTF/ADAM10/H2AC6/H2BC12L/H2AC18/H2BC21/H2BC15/H3C4/H2AC19/H2AB1/H3C11/APP/H3-3A/NCSTN/H2BC3/SNCA/H2BC5/ITM2B/H2BC7/APOA1/PSENEN/H4C8/H2BC11/LYZ/H2BC4/H2AC14/H4C3/H2AC20/H2BC12
POLD2	REACTOME_METABOLISM_OF_AMINO_ACIDS_AND_DERIVATIVES	REACTOME_METABOLISM_OF_AMINO_ACIDS_AND_DERIVATIVES	347	0.39950499173335	1.59828552371793	2.1457463207787e-07	2.29211687337468e-05	2.06830585205887e-05	7992	tags=41%, list=27%, signal=30%	FAU/RPS27A/RPL3/RPL35/RPL18/RPL36/RPS19/RPL4/RPLP0/RPL17/RPL27A/RPL7A/RPL36AL/RPL28/RPL13A/RPL36A/RPS15A/RPL13/RPL31/RPL26/RPL34/PSMB1/RPL18A/RPS20/ACAD8/RPL10A/RPL7/RPS14/ALDH7A1/RPS27/RPL11/DIO2/RPS18/RPL35A/RPL37A/PSMB4/PSMB10/RPS9/RPS6/AASS/RPL38/RPS21/RPS16/RPL29/RPS7/CHDH/RPS11/RPL27/AIMP2/RPSA/RPS3A/MARS1/RPS4X/CPS1/RIMKLA/RPS13/RPL14/RPL5/ASL/RPS2/TPH2/TPO/IYD/PXMP2/RPL6/BCKDHA/INMT/RPL19…
POLD2	REACTOME_ACTIVATION_OF_THE_MRNA_UPON_BINDING_OF_THE_CAP_BINDING_COMPLEX_AND_EIFS_AND_SUBSEQUENT_BINDING_TO_43S	REACTOME_ACTIVATION_OF_THE_MRNA_UPON_BINDING_OF_THE_CAP_BINDING_COMPLEX_AND_EIFS_AND_SUBSEQUENT_BINDING_TO_43S	60	0.577901129604036	2.04123088251438	2.40157734863864e-07	2.39437261659273e-05	2.16057695505596e-05	3309	tags=47%, list=11%, signal=41%	FAU/RPS27A/RPS19/RPS15A/RPS20/RPS14/RPS27/RPS18/RPS9/RPS6/RPS21/RPS16/RPS7/EIF3F/RPS11/EIF3K/RPSA/RPS3A/RPS4X/EIF3J/RPS13/RPS2/EIF3B/RPS29/RPS10/EIF3H/RPS17/RPS5
POLD2	REACTOME_MATERNAL_TO_ZYGOTIC_TRANSITION_MZT	REACTOME_MATERNAL_TO_ZYGOTIC_TRANSITION_MZT	109	-0.368976	-2.02317	2.37058556891784e-07	2.39437261659273e-05	2.16057695505596e-05	2562	tags=29%, list=9%, signal=27%	DPPA4/H2AC6/H2BC12L/H2AC18/H2BC21/CREBBP/H2BC15/H3C4/H2AC19/H2AB1/EP300/H3C11/H3-3A/TET3/CNOT7/CNOT10/H2BC3/H2BC5/H2BC7/DICER1/PAIP1/H4C8/H2BC11/PAIP2/H2BC4/H2AJ/H2AC14/H4C3/PABPC1/H2AC20/CNOT8/H2BC12
POLD2	REACTOME_SARS_COV_2_MODULATES_HOST_TRANSLATION_MACHINERY	REACTOME_SARS_COV_2_MODULATES_HOST_TRANSLATION_MACHINERY	51	0.601600025650058	2.07737919468828	2.98592596261865e-07	2.88093695296528e-05	2.599631296487e-05	6348	tags=61%, list=22%, signal=48%	FAU/RPS27A/RPS19/RPS15A/SNRPD2/RPS20/RPS14/RPS27/RPS18/RPS9/RPS6/SNRPG/RPS21/RPS16/RPS7/RPS11/RPSA/RPS3A/RPS4X/RPS13/RPS2/RPS29/RPS10/RPS17/RPS5/RPS23/SNRPF/RPS25/SNRPD3/RPS3/RPS12
POLD2	REACTOME_RECOGNITION_AND_ASSOCIATION_OF_DNA_GLYCOSYLASE_WITH_SITE_CONTAINING_AN_AFFECTED_PURINE	REACTOME_RECOGNITION_AND_ASSOCIATION_OF_DNA_GLYCOSYLASE_WITH_SITE_CONTAINING_AN_AFFECTED_PURINE	51	-0.504725	-2.43081	3.30983703555207e-07	3.09366330416758e-05	2.79158623656431e-05	4146	tags=47%, list=14%, signal=40%	H2BC6/H2BC1/H2AC8/H4C9/TERF2/H2AC6/H2BC12L/H2AC18/H2BC21/H2BC15/H2AC19/H2AB1/H2BC3/H2BC5/H2BC7/H4C8/H2BC11/H2BC4/H2AJ/NEIL3/H2AC14/H4C3/H2AC20/H2BC12
POLD2	REACTOME_REGULATION_OF_ENDOGENOUS_RETROELEMENTS_BY_THE_HUMAN_SILENCING_HUB_HUSH_COMPLEX	REACTOME_REGULATION_OF_ENDOGENOUS_RETROELEMENTS_BY_THE_HUMAN_SILENCING_HUB_HUSH_COMPLEX	63	-0.459836	-2.38211	4.21309762953858e-07	3.70628676763232e-05	3.34439081180709e-05	2465	tags=33%, list=8%, signal=31%	H2AC6/H2BC12L/H2AC18/H2BC21/H2BC15/H3C4/H2AC19/H2AB1/H3C11/H3-3A/H2BC3/H2BC5/H2BC7/H4C8/H2BC11/H2BC4/H2AJ/H2AC14/H4C3/H2AC20/H2BC12
POLD2	REACTOME_CHROMATIN_MODIFICATIONS_DURING_THE_MATERNAL_TO_ZYGOTIC_TRANSITION_MZT	REACTOME_CHROMATIN_MODIFICATIONS_DURING_THE_MATERNAL_TO_ZYGOTIC_TRANSITION_MZT	63	-0.459267	-2.37917	4.21309762953858e-07	3.70628676763232e-05	3.34439081180709e-05	2465	tags=35%, list=8%, signal=32%	H2AC6/H2BC12L/H2AC18/H2BC21/H2BC15/H3C4/H2AC19/H2AB1/H3C11/H3-3A/TET3/H2BC3/H2BC5/H2BC7/H4C8/H2BC11/H2BC4/H2AJ/H2AC14/H4C3/H2AC20/H2BC12
POLD2	KEGG_SYSTEMIC_LUPUS_ERYTHEMATOSUS	KEGG_SYSTEMIC_LUPUS_ERYTHEMATOSUS	121	-0.342696	-1.90544	4.86244281960162e-07	4.15530470669384e-05	3.74956492916047e-05	5887	tags=41%, list=20%, signal=33%	CD80/FCGR2B/H3C1/CTSG/H3C10/H4C5/H2AB3/H2BC8/HLA-DQA1/FCGR1A/HLA-DRA/C2/HLA-DRB5/ACTN1/H2BC6/H2BC1/H2AC8/ELANE/H4C9/ACTN3/FCGR2A/H2AC11/HLA-DMA/H2BC18/TRIM21/H2AC6/H2AC18/H2BC21/H2BC15/H3C4/H2AC19/H2AB1/H2AB2/H3C11/H3-3A/H2AC15/H2BC3/H2BC5/H2BC7/H4C8/H2BC11/H2BC4/H2AJ/CD86/H2AC14/H4C3/H2AC20/H2AC13/H2BC12/MACROH2A1
POLD2	REACTOME_DNA_METHYLATION	REACTOME_DNA_METHYLATION	57	-0.483795	-2.399	5.82060627902894e-07	4.83595371682655e-05	4.36375277761117e-05	4146	tags=46%, list=14%, signal=39%	H2BC6/H2BC1/H2AC8/H4C9/DNMT3B/H2AC6/H2BC12L/H2AC18/H2BC21/H2BC15/H3C4/H2AC19/H2AB1/H3C11/H3-3A/H2BC3/H2BC5/H2BC7/H4C8/H2BC11/H2BC4/H2AJ/H2AC14/H4C3/H2AC20/H2BC12
POLD2	REACTOME_FORMATION_OF_THE_BETA_CATENIN_TCF_TRANSACTIVATING_COMPLEX	REACTOME_FORMATION_OF_THE_BETA_CATENIN_TCF_TRANSACTIVATING_COMPLEX	83	-0.413462	-2.15317	6.49821560071397e-07	5.25301698965824e-05	4.74009240404854e-05	2465	tags=31%, list=8%, signal=29%	H2AC6/H2BC12L/TCF7L2/H2AC18/H2BC21/CREBBP/H2BC15/H3C4/H2AC19/H2AB1/EP300/H3C11/H3-3A/H2BC3/H2BC5/H2BC7/TLE4/CTNNB1/H4C8/H2BC11/H2BC4/H2AJ/H2AC14/H4C3/H2AC20/H2BC12
POLD2	REACTOME_B_WICH_COMPLEX_POSITIVELY_REGULATES_RRNA_EXPRESSION	REACTOME_B_WICH_COMPLEX_POSITIVELY_REGULATES_RRNA_EXPRESSION	83	-0.406705	-2.11799	1.05063663078746e-06	8.26961621759289e-05	7.462139394291e-05	2478	tags=45%, list=9%, signal=41%	H3C1/H3C10/H4C5/H2BC8/DEK/DDX21/MYBBP1A/H2BC6/H2BC1/SMARCA5/H2AC8/H4C9/KAT2B/H2AC6/H2BC12L/H2AC18/H2BC21/H2BC15/H3C4/H2AC19/H2AB1/EP300/H3C11/H3-3A/H2BC3/TAF1B/H2BC5/H2BC7/H4C8/H2BC11/H2BC4/H2AJ/SF3B1/H2AC14/H4C3/H2AC20/H2BC12
POLD2	REACTOME_ERCC6_CSB_AND_EHMT2_G9A_POSITIVELY_REGULATE_RRNA_EXPRESSION	REACTOME_ERCC6_CSB_AND_EHMT2_G9A_POSITIVELY_REGULATE_RRNA_EXPRESSION	68	-0.429079	-2.27537	1.37463643692447e-06	0.000105424040585669	9.51300357428972e-05	2652	tags=38%, list=9%, signal=35%	H2BC6/H2BC1/H2AC8/H4C9/MTA3/H2AC6/H2BC12L/H2AC18/H2BC21/H2BC15/H3C4/H2AC19/H2AB1/H3C11/H3-3A/H2BC3/H2BC5/H2BC7/H4C8/H2BC11/H2BC4/H2AJ/H2AC14/H4C3/H2AC20/H2BC12
POLD2	REACTOME_MITOTIC_PROPHASE	REACTOME_MITOTIC_PROPHASE	134	-0.326131	-1.84145	1.79318567379737e-06	0.000134085458758199	0.000120992843884644	4220	tags=35%, list=14%, signal=30%	RANBP2/H2BC6/H2BC1/CDK1/PPP2CB/H2AC8/NUP50/NCAPD3/H4C9/LMNA/NEK7/CNEP1R1/H2AC6/PRKCB/CTDNEP1/H2BC12L/USO1/H2AC18/H2BC21/MASTL/SEH1L/NEK6/H2BC15/VRK2/H3C4/H2AC19/H2AB1/H3C11/H3-3A/SMC4/VRK1/PPP2R1A/NUP58/H2BC3/H2BC5/H2BC7/MAPK1/ARPP19/H4C8/H2BC11/H2BC4/H2AJ/H2AC14/H4C3/RB1/H2AC20/H2BC12
POLD2	REACTOME_PRC2_METHYLATES_HISTONES_AND_DNA	REACTOME_PRC2_METHYLATES_HISTONES_AND_DNA	65	-0.430516	-2.2606	2.5347034069472e-06	0.000181351298621692	0.000163643467126297	4146	tags=40%, list=14%, signal=34%	H2BC6/H2BC1/H2AC8/H4C9/DNMT3B/H2AC6/H2BC12L/H2AC18/H2BC21/H2BC15/H3C4/H2AC19/H2AB1/H3C11/H3-3A/H2BC3/H2BC5/H2BC7/H4C8/H2BC11/H2BC4/H2AJ/H2AC14/H4C3/H2AC20/H2BC12
POLD2	WP_SENESCENCEASSOCIATED_SECRETORY_PHENOTYPE_SASP	WP_SENESCENCEASSOCIATED_SECRETORY_PHENOTYPE_SASP	104	-0.352109	-1.95604	2.54655785426649e-06	0.000181351298621692	0.000163643467126297	4258	tags=36%, list=15%, signal=30%	CEBPB/H2BC6/H2BC1/UBC/H2AC8/CCNA1/H4C9/ANAPC15/CDK6/H2AC6/CDC23/H2BC12L/H2AC18/H2BC21/STAT3/H2BC15/H3C4/H2AC19/H2AB1/H3C11/H3-3A/UBE2D1/CDKN1A/ANAPC10/H2BC3/H2BC5/H2BC7/MAPK1/H4C8/H2BC11/H2BC4/H2AJ/H2AC14/H4C3/H2AC20/CDKN2A/H2BC12
POLD2	REACTOME_DEPOSITION_OF_NEW_CENPA_CONTAINING_NUCLEOSOMES_AT_THE_CENTROMERE	REACTOME_DEPOSITION_OF_NEW_CENPA_CONTAINING_NUCLEOSOMES_AT_THE_CENTROMERE	69	-0.419216	-2.26757	3.21266200381054e-06	0.000223466791939472	0.000201646643274669	4146	tags=39%, list=14%, signal=34%	H2BC6/H2BC1/CENPN/SMARCA5/H2AC8/H4C9/OIP5/H2AC6/MIS18BP1/H2BC12L/H2AC18/H2BC21/ITGB3BP/H2BC15/H2AC19/H2AB1/H2BC3/H2BC5/H2BC7/H4C8/H2BC11/H2BC4/H2AJ/H2AC14/H4C3/H2AC20/H2BC12
POLD2	REACTOME_MEIOTIC_RECOMBINATION	REACTOME_MEIOTIC_RECOMBINATION	78	-0.401516	-2.17168	4.37031597579009e-06	0.00029708216099064	0.000268073927318799	2465	tags=31%, list=8%, signal=28%	H2AC6/H2BC12L/H2AC18/H2BC21/NBN/H2BC15/RBBP8/H3C4/H2AC19/H2AB1/H3C11/H3-3A/H2BC3/H2BC5/H2BC7/PSMC3IP/H4C8/H2BC11/H2BC4/H2AJ/H2AC14/H4C3/H2AC20/H2BC12
POLD2	REACTOME_SENESCENCE_ASSOCIATED_SECRETORY_PHENOTYPE_SASP	REACTOME_SENESCENCE_ASSOCIATED_SECRETORY_PHENOTYPE_SASP	103	-0.3534	-1.93995	5.02138114302377e-06	0.000333754466639647	0.000301165409373402	4258	tags=36%, list=15%, signal=31%	CEBPB/H2BC6/H2BC1/UBC/H2AC8/CCNA1/H4C9/ANAPC15/CDK6/H2AC6/CDC23/H2BC12L/H2AC18/H2BC21/STAT3/H2BC15/H3C4/H2AC19/H2AB1/H3C11/H3-3A/UBE2D1/CDKN1A/ANAPC10/H2BC3/H2BC5/H2BC7/MAPK1/H4C8/H2BC11/H2BC4/H2AJ/H2AC14/H4C3/H2AC20/CDKN2A/H2BC12
POLD2	PID_RAC1_PATHWAY	PID_RAC1_PATHWAY	53	-0.469858	-2.29251	6.59032839335659e-06	0.000428514613576729	0.000386672814658268	4881	tags=43%, list=17%, signal=36%	CYBB/NOX1/MAP2K3/BRK1/RAC1/MAP2K7/ARHGAP5/WASF1/ARPC5/PIP5K1A/STAT3/MAPK14/MAP2K6/ARPC1B/CTNNB1/NCF2/ARPC4/IQGAP1/ARPC2/ACTR3/PAK2/ACTR2/MAP3K1
POLD2	REACTOME_MEIOTIC_SYNAPSIS	REACTOME_MEIOTIC_SYNAPSIS	73	-0.378354	-1.99005	1.81460345490292e-05	0.0011547827518329	0.00104202536581659	4146	tags=44%, list=14%, signal=38%	H4C5/ATR/H2BC8/SYCP3/SMC3/H2BC6/H2BC1/H2AC8/SYCE1/H4C9/TERF2/LMNA/H2AC6/H2BC12L/H2AC18/H2BC21/H2BC15/H2AC19/H2AB1/H2BC3/H2BC5/H2BC7/H4C8/H2BC11/H2BC4/H2AJ/TEX12/H2AC14/STAG2/H4C3/H2AC20/H2BC12
POLD2	WP_IL1_AND_MEGAKARYOCYTES_IN_OBESITY	WP_IL1_AND_MEGAKARYOCYTES_IN_OBESITY	24	-0.612551	-2.4413	1.86749639011314e-05	0.00116368368808925	0.0010500571807566	2716	tags=38%, list=9%, signal=34%	CCR3/TIMP1/TLR2/PLA2G7/S100A9/TLR1/SELENBP1/IL18/IL1R1
POLD2	REACTOME_BASE_EXCISION_REPAIR_AP_SITE_FORMATION	REACTOME_BASE_EXCISION_REPAIR_AP_SITE_FORMATION	58	-0.416027	-2.08612	2.88956116905141e-05	0.00176381172584342	0.0015915864312455	4146	tags=41%, list=14%, signal=36%	H2BC6/H2BC1/H2AC8/H4C9/TERF2/H2AC6/H2BC12L/H2AC18/H2BC21/H2BC15/H2AC19/H2AB1/H2BC3/H2BC5/H2BC7/H4C8/H2BC11/H2BC4/H2AJ/NEIL3/H2AC14/H4C3/H2AC20/H2BC12
POLD2	WP_ELECTRON_TRANSPORT_CHAIN_OXPHOS_SYSTEM_IN_MITOCHONDRIA	WP_ELECTRON_TRANSPORT_CHAIN_OXPHOS_SYSTEM_IN_MITOCHONDRIA	91	0.48206076788183	1.79789480701622	3.10834597721557e-05	0.00185941256357035	0.00167785243906962	7814	tags=44%, list=27%, signal=32%	NDUFS6/COX6C/NDUFV1/NDUFB8/ATP5MC2/ATP5IF1/ATP5ME/COX11/NDUFB10/UCP1/COX7C/SDHA/UQCRQ/NDUFA8/NDUFA2/NDUFA6/NDUFA3/ATP5PF/UQCRC2/COX4I1/NDUFS7/SLC25A6/NDUFC2/NDUFS5/ATP5F1D/NDUFB7/ATP5MG/COX5A/NDUFV2/NDUFS3/ATP5MF/UQCR11/SURF1/SLC25A27/NDUFA9/NDUFA11/COX6B1/NDUFA10/COX17/ATP5MC1
POLD2	REACTOME_DISEASES_OF_PROGRAMMED_CELL_DEATH	REACTOME_DISEASES_OF_PROGRAMMED_CELL_DEATH	97	-0.333537	-1.86282	3.51457790480523e-05	0.00206119657122989	0.00185993348770291	4146	tags=33%, list=14%, signal=28%	H2BC6/H2BC1/H2AC8/H4C9/POLA1/DNMT3B/LMNA/H2AC6/H2BC12L/H2AC18/H2BC21/H2BC15/H3C4/H2AC19/H2AB1/H3C11/APP/H3-3A/PRIM1/H2BC3/H2BC5/SOD2/H2BC7/H4C8/H2BC11/H2BC4/H2AJ/H2AC14/H4C3/H2AC20/CDKN2A/H2BC12
POLD2	REACTOME_RRNA_MODIFICATION_IN_THE_NUCLEUS_AND_CYTOSOL	REACTOME_RRNA_MODIFICATION_IN_THE_NUCLEUS_AND_CYTOSOL	60	0.521161048842235	1.84081666078287	3.60610248670266e-05	0.00207420241110147	0.00187166938783514	7526	tags=52%, list=26%, signal=38%	DDX52/IMP4/RPS14/RPS9/PWP2/RPS6/RPS7/TRMT112/BUD23/RPS2/PDCD11/IMP3/WDR3/EMG1/NOP58/DIMT1/TSR3/NAT10/UTP6/TBL3/RCL1/UTP4/DCAF13/HEATR1/WDR46/FBL/FCF1/UTP15/NOP14/PNO1/DKC1
POLD2	REACTOME_PRE_NOTCH_EXPRESSION_AND_PROCESSING	REACTOME_PRE_NOTCH_EXPRESSION_AND_PROCESSING	103	-0.332806	-1.8269	3.93987464705751e-05	0.00222342737157528	0.0020063234548273	4244	tags=33%, list=15%, signal=28%	RBPJ/H2BC6/H2BC1/H2AC8/RAB6A/H4C9/SEL1L/NOTCH2/KAT2B/H2AC6/H2BC12L/NOTCH4/H2AC18/H2BC21/CREBBP/H2BC15/H3C4/H2AC19/H2AB1/EP300/H3C11/H3-3A/TMED2/H2BC3/H2BC5/H2BC7/H4C8/H2BC11/H2BC4/H2AJ/H2AC14/H4C3/H2AC20/H2BC12
POLD2	REACTOME_G2_M_DNA_DAMAGE_CHECKPOINT	REACTOME_G2_M_DNA_DAMAGE_CHECKPOINT	90	-0.351698	-1.91375	4.14862167781586e-05	0.00229787545154578	0.00207350214072512	2583	tags=37%, list=9%, signal=34%	YWHAG/H4C5/ATR/H2BC8/RFC4/RHNO1/UBE2N/H2BC6/H2BC1/CDK1/H4C9/PIAS4/YWHAB/H2BC12L/H2BC21/NBN/H2BC15/RBBP8/BABAM1/H2BC3/RMI2/H2BC5/H2BC7/YWHAZ/ABRAXAS1/H4C8/H2BC11/H2BC4/RAD9B/UIMC1/H4C3/YWHAH/H2BC12
POLD2	REACTOME_POSITIVE_EPIGENETIC_REGULATION_OF_RRNA_EXPRESSION	REACTOME_POSITIVE_EPIGENETIC_REGULATION_OF_RRNA_EXPRESSION	98	-0.342136	-1.90551	4.94552835177437e-05	0.00268946823639221	0.00242685831463148	2652	tags=27%, list=9%, signal=24%	MTA3/KAT2B/H2AC6/H2BC12L/H2AC18/H2BC21/H2BC15/H3C4/H2AC19/H2AB1/EP300/H3C11/H3-3A/H2BC3/TAF1B/H2BC5/H2BC7/H4C8/H2BC11/H2BC4/H2AJ/SF3B1/H2AC14/H4C3/H2AC20/H2BC12
POLD2	KEGG_PATHOGENIC_ESCHERICHIA_COLI_INFECTION	KEGG_PATHOGENIC_ESCHERICHIA_COLI_INFECTION	52	-0.429633	-2.07665	5.51167654523762e-05	0.00289217974505364	0.00260977629953634	3053	tags=33%, list=10%, signal=29%	ARPC5/TUBB3/EZR/TUBA8/NCL/ROCK2/ARPC1B/TLR4/CTNNB1/YWHAZ/TUBB1/ARPC4/ARPC2/LY96/CDC42/ITGB1/WAS
POLD2	WP_PATHOGENIC_ESCHERICHIA_COLI_INFECTION	WP_PATHOGENIC_ESCHERICHIA_COLI_INFECTION	52	-0.429633	-2.07665	5.51167654523762e-05	0.00289217974505364	0.00260977629953634	3053	tags=33%, list=10%, signal=29%	ARPC5/TUBB3/EZR/TUBA8/NCL/ROCK2/ARPC1B/TLR4/CTNNB1/YWHAZ/TUBB1/ARPC4/ARPC2/LY96/CDC42/ITGB1/WAS
POLD2	REACTOME_RNA_POLYMERASE_I_PROMOTER_ESCAPE	REACTOME_RNA_POLYMERASE_I_PROMOTER_ESCAPE	83	-0.356761	-1.85789	6.84571091216744e-05	0.00353026229970566	0.00318555404333889	2465	tags=27%, list=8%, signal=24%	H2AC6/H2BC12L/H2AC18/H2BC21/H2BC15/H3C4/H2AC19/H2AB1/H3C11/H3-3A/H2BC3/TAF1B/H2BC5/H2BC7/H4C8/H2BC11/H2BC4/H2AJ/H2AC14/H4C3/H2AC20/H2BC12
POLD2	BIOCARTA_PPARA_PATHWAY	BIOCARTA_PPARA_PATHWAY	49	-0.423153	-2.01245	7.41949750965615e-05	0.00376130797481043	0.00339403953876153	3984	tags=41%, list=14%, signal=35%	PIK3CG/NR1H3/DUT/EHHADH/PRKAR1A/PRKCB/CREBBP/PRKAR1B/EP300/FABP1/HSD17B4/NOS2/PRKAR2B/APOA1/MAPK1/PDGFA/LPL/SP1/RB1/NRIP1
POLD2	REACTOME_REPLACEMENT_OF_PROTAMINES_BY_NUCLEOSOMES_IN_THE_MALE_PRONUCLEUS	REACTOME_REPLACEMENT_OF_PROTAMINES_BY_NUCLEOSOMES_IN_THE_MALE_PRONUCLEUS	37	-0.482212	-2.11258	7.62494771512974e-05	0.00380103643599217	0.00342988876168292	4146	tags=41%, list=14%, signal=35%	H2BC6/H2BC1/H4C9/H2BC12L/H2BC21/H2BC15/H3-3A/H2BC3/H2BC5/H2BC7/H4C8/H2BC11/H2BC4/H4C3/H2BC12
POLD2	REACTOME_NONHOMOLOGOUS_END_JOINING_NHEJ	REACTOME_NONHOMOLOGOUS_END_JOINING_NHEJ	64	-0.380214	-1.99584	7.82026542151185e-05	0.00383449407799048	0.00346007947208911	2583	tags=28%, list=9%, signal=26%	PIAS4/H2BC12L/NHEJ1/H2BC21/NBN/H2BC15/BABAM1/XRCC4/H2BC3/H2BC5/H2BC7/ABRAXAS1/H4C8/H2BC11/H2BC4/UIMC1/H4C3/H2BC12
POLD2	WP_OXIDATIVE_PHOSPHORYLATION	WP_OXIDATIVE_PHOSPHORYLATION	52	0.530443772023274	1.83132990558679	8.56757914811939e-05	0.00413316600516534	0.00372958793476708	8190	tags=50%, list=28%, signal=36%	NDUFS6/NDUFV1/NDUFB8/ATP5MC2/ATP5ME/NDUFB10/NDUFA8/NDUFA2/NDUFA6/NDUFA3/ATP5PF/NDUFS7/NDUFC2/NDUFS5/ATP5F1D/NDUFB7/ATP5MG/NDUFV2/NDUFS3/ATP5MF/ATP6AP1/NDUFA9/NDUFA11/NDUFA10/ATP5MC1/NDUFB9
POLD2	REACTOME_IRAK4_DEFICIENCY_TLR2_4	REACTOME_IRAK4_DEFICIENCY_TLR2_4	16	-0.689122	-2.44687	9.0102820062073e-05	0.00421089898133844	0.00379973076709137	3681	tags=69%, list=13%, signal=60%	CD36/TIRAP/HMGB1/TLR2/S100A8/S100A9/TLR6/TLR1/TLR4/BTK/LY96
POLD2	REACTOME_INHIBITION_OF_DNA_RECOMBINATION_AT_TELOMERE	REACTOME_INHIBITION_OF_DNA_RECOMBINATION_AT_TELOMERE	63	-0.379213	-1.96446	8.90339701158738e-05	0.00421089898133844	0.00379973076709137	4146	tags=40%, list=14%, signal=34%	H2BC6/H2BC1/H2AC8/H4C9/POLR2B/TERF2/H2AC6/H2BC12L/H2AC18/H2BC21/H2BC15/H2AC19/H2AB1/H3-3A/H2BC3/H2BC5/H2BC7/H4C8/H2BC11/H2BC4/H2AJ/H2AC14/H4C3/H2AC20/H2BC12
POLD2	REACTOME_OXIDATIVE_STRESS_INDUCED_SENESCENCE	REACTOME_OXIDATIVE_STRESS_INDUCED_SENESCENCE	117	-0.310365	-1.71004	0.000104106378458264	0.00479049504567181	0.00432273286424273	4431	tags=33%, list=15%, signal=28%	MAP2K3/RNF2/H2BC6/H2BC1/UBC/H2AC8/MAP2K7/H4C9/BMI1/CDK6/MDM2/H2AC6/H2BC12L/H2AC18/H2BC21/H2BC15/H3C4/H2AC19/H2AB1/H3C11/H3-3A/MAPK14/CBX4/H2BC3/MAP2K6/H2BC5/H2BC7/MINK1/MAPK1/H4C8/E2F2/H2BC11/H2BC4/H2AJ/H2AC14/H4C3/H2AC20/CDKN2A/H2BC12
POLD2	WP_TROP2_REGULATORY_SIGNALING	WP_TROP2_REGULATORY_SIGNALING	48	-0.425348	-2.02403	0.00011821677010313	0.00529009892173617	0.00477355351504743	2793	tags=42%, list=10%, signal=38%	BAX/PTK2/RAC1/CCNE1/IGF2/ADAM10/TACSTD2/NUMB/MDK/PRKCD/TLN1/JAK2/IGF2R/BCL2/CTNNB1/VIM/PECAM1/RB1/ITGB1/CDKN2A
POLD2	REACTOME_HDACS_DEACETYLATE_HISTONES	REACTOME_HDACS_DEACETYLATE_HISTONES	86	-0.336375	-1.84451	0.000118501045722609	0.00529009892173617	0.00477355351504743	4146	tags=34%, list=14%, signal=29%	H2BC6/H2BC1/REST/H2AC8/H4C9/H2AC11/RCOR1/H2BC18/MTA3/H2AC6/H2AC18/H2BC21/H2BC15/SAP30/H3C4/H2AC19/H3C11/H2AC15/H2BC3/H2BC5/H2BC7/H4C8/H2BC11/H2BC4/H2AC14/H4C3/H2AC20/H2AC13/H2BC12
POLD2	REACTOME_MEIOSIS	REACTOME_MEIOSIS	109	-0.303703	-1.66527	0.000123050650307338	0.00541241904513598	0.00488392983572776	4146	tags=40%, list=14%, signal=35%	TERF2IP/H3C1/FIGNL1/H3C10/H4C5/ATR/H2BC8/MND1/SYCP3/SMC3/H2BC6/H2BC1/H2AC8/SYCE1/H4C9/BRCA2/TERF2/LMNA/H2AC6/H2BC12L/H2AC18/H2BC21/NBN/H2BC15/RBBP8/H3C4/H2AC19/H2AB1/H3C11/H3-3A/H2BC3/H2BC5/H2BC7/PSMC3IP/H4C8/H2BC11/H2BC4/H2AJ/TEX12/H2AC14/STAG2/H4C3/H2AC20/H2BC12
POLD2	REACTOME_REGULATION_OF_ENDOGENOUS_RETROELEMENTS_BY_PIWI_INTERACTING_RNAS_PIRNAS	REACTOME_REGULATION_OF_ENDOGENOUS_RETROELEMENTS_BY_PIWI_INTERACTING_RNAS_PIRNAS	90	-0.337249	-1.83512	0.000130827211939524	0.0056710752305959	0.00511732984611656	2652	tags=28%, list=9%, signal=25%	MTA3/SMARCB1/H2AC6/H2BC12L/H2AC18/H2BC21/H2BC15/H3C4/H2AC19/H2AB1/H3C11/SMARCC2/H3-3A/H2BC3/H2BC5/H2BC7/H4C8/H2BC11/H2BC4/H2AJ/H2AC14/H4C3/H2AC20/SPOCD1/H2BC12
POLD2	REACTOME_INTERLEUKIN_10_SIGNALING	REACTOME_INTERLEUKIN_10_SIGNALING	42	-0.450325	-2.067	0.000133295869838212	0.00569554209551561	0.00513940767316055	5887	tags=50%, list=20%, signal=40%	CD80/CXCL8/CCL3/ICAM1/CCR2/FCER2/IL10RB/CCL19/CSF3/IL1R2/PTAFR/TIMP1/CXCL1/STAT3/IL1RN/CCR1/IL12A/CXCL2/CD86/IL18/IL1R1
POLD2	REACTOME_ERYTHROCYTES_TAKE_UP_CARBON_DIOXIDE_AND_RELEASE_OXYGEN	REACTOME_ERYTHROCYTES_TAKE_UP_CARBON_DIOXIDE_AND_RELEASE_OXYGEN	13	-0.72481	-2.44076	0.000138055331388317	0.00581582388989374	0.00524794469502809	4253	tags=62%, list=15%, signal=53%	CA2/RHAG/HBA2/CYB5R1/HBB/HBA1/SLC4A1/CYB5R4
POLD2	KEGG_OXIDATIVE_PHOSPHORYLATION	KEGG_OXIDATIVE_PHOSPHORYLATION	110	0.438789740796515	1.66335042600195	0.000154635888108894	0.00634844723843011	0.00572856067125404	7814	tags=38%, list=27%, signal=28%	NDUFS6/COX6C/NDUFV1/NDUFB8/ATP5MC2/ATP5ME/COX11/NDUFB10/CYC1/COX7C/SDHA/UQCRQ/NDUFA8/NDUFA2/NDUFA6/NDUFA3/ATP5PF/UQCRC2/COX4I1/NDUFS7/NDUFC2/NDUFS5/ATP5F1D/NDUFB7/ATP5MG/COX5A/ATP12A/NDUFV2/ATP6V0A4/NDUFS3/PPA2/TCIRG1/ATP5MF/UQCR11/ATP6AP1/NDUFA9/PPA1/NDUFA11/COX6B1/NDUFA10/COX17/ATP5MC1
POLD2	REACTOME_RUNX1_REGULATES_TRANSCRIPTION_OF_GENES_INVOLVED_IN_DIFFERENTIATION_OF_HSCS	REACTOME_RUNX1_REGULATES_TRANSCRIPTION_OF_GENES_INVOLVED_IN_DIFFERENTIATION_OF_HSCS	121	-0.287201	-1.59688	0.00015494371394363	0.00634844723843011	0.00572856067125404	2688	tags=26%, list=9%, signal=23%	GATA1/LDB1/H2AC6/H2BC12L/PSMD1/PSMC1/H2AC18/H2BC21/H2BC15/H3C4/PSMB3/H2AC19/H2AB1/CBFB/PSMC6/H3C11/PSME1/H3-3A/PSMA4/H2BC3/H2BC5/H2BC7/TAL1/H4C8/H2BC11/H2BC4/H2AJ/H2AC14/H4C3/H2AC20/H2BC12
POLD2	REACTOME_RHO_GTPASES_ACTIVATE_WASPS_AND_WAVES	REACTOME_RHO_GTPASES_ACTIVATE_WASPS_AND_WAVES	36	-0.487033	-2.1324	0.00018902670919716	0.00764025523255009	0.00689423161282389	4622	tags=50%, list=16%, signal=42%	WASF3/PTK2/BRK1/RAC1/GRB2/WASF1/ARPC5/CYFIP1/ARPC1B/MAPK1/ARPC4/ARPC2/WIPF2/BTK/ACTR3/CDC42/WAS/ACTR2
POLD2	PID_AP1_PATHWAY	PID_AP1_PATHWAY	68	-0.354157	-1.87806	0.000193164332997165	0.00765997675667717	0.00691202745222343	2861	tags=32%, list=10%, signal=29%	PENK/NR3C1/ESR1/CCN1/MAFG/CDK1/ACTA1/DMTF1/TIMP1/TCF7L2/CBFB/EP300/COPS5/AGT/CTNNB1/HIF1A/TGFB1/NTS/ELF1/SP1/CDKN2A/JUND
POLD2	KEGG_MEDICUS_REFERENCE_MITOCHONDRIAL_COMPLEX_UCP1_IN_THERMOGENESIS	KEGG_MEDICUS_REFERENCE_MITOCHONDRIAL_COMPLEX_UCP1_IN_THERMOGENESIS	60	0.497817237568913	1.75836292251221	0.000194636654465886	0.00765997675667717	0.00691202745222343	9776	tags=60%, list=34%, signal=40%	NDUFS6/NDUFV1/NDUFB8/NDUFAF8/COX11/NDUFB10/UCP1/CYC1/SDHA/UQCRQ/NDUFA8/NDUFA2/NDUFA6/UQCRC2/COX4I1/NDUFS7/NDUFC2/ATP5F1D/NDUFB7/NDUFAF5/COX5A/NDUFV2/NDUFS3/NDUFA9/NDUFAF6/NDUFB11/NDUFA11/COX6B1/NDUFA10/NDUFAF2/NDUFB9/COA6/COA5/NDUFS4/ATP5F1A/NDUFA1
POLD2	PID_CMYB_PATHWAY	PID_CMYB_PATHWAY	82	-0.336538	-1.77938	0.000211708836714244	0.00804893560664067	0.00726300687868049	5465	tags=39%, list=19%, signal=32%	ADORA2B/ETS2/CEBPD/CD4/KIT/PRTN3/CEBPB/ELANE/CASP6/CCNA1/SND1/CDK6/GATA1/MAD1L1/TFEC/TOM1/PPP3CA/CREBBP/COPA/PTCRA/EP300/MPO/PAX5/CDKN1A/CBX4/BCL2/BIRC3/ZFHX3/LYZ/IQGAP1/SP1/CDKN2A
POLD2	REACTOME_EPH_EPHRIN_SIGNALING	REACTOME_EPH_EPHRIN_SIGNALING	91	-0.32261	-1.76596	0.000212593083558881	0.00804893560664067	0.00726300687868049	5103	tags=36%, list=18%, signal=30%	MYH10/AP2M1/EFNA1/NGEF/EPHA1/PTK2/AP2A1/RAC1/EPHB1/MYH14/MYL9/ARPC5/ADAM10/CLTC/GRIN1/AP2S1/ITSN1/SDCBP/NCSTN/ROCK2/LYN/EPHA2/ARPC1B/MYL12A/ARPC4/PSENEN/MYL6/ARPC2/ACTR3/PAK2/CDC42/EFNA3/ACTR2
POLD2	REACTOME_NEGATIVE_EPIGENETIC_REGULATION_OF_RRNA_EXPRESSION	REACTOME_NEGATIVE_EPIGENETIC_REGULATION_OF_RRNA_EXPRESSION	101	-0.307673	-1.71582	0.000208785418732939	0.00804893560664067	0.00726300687868049	2465	tags=25%, list=8%, signal=23%	H2AC6/H2BC12L/H2AC18/H2BC21/BAZ2A/H2BC15/SAP30/H3C4/H2AC19/H2AB1/H3C11/H3-3A/H2BC3/TAF1B/H2BC5/H2BC7/H4C8/H2BC11/H2BC4/H2AJ/MBD2/H2AC14/H4C3/H2AC20/H2BC12
POLD2	PID_UPA_UPAR_PATHWAY	PID_UPA_UPAR_PATHWAY	38	-0.454037	-2.03964	0.000219630735803806	0.00821144413486479	0.00740964745527576	4285	tags=39%, list=15%, signal=34%	RAC1/ELANE/ITGAM/ITGA3/MMP3/SERPINE1/HGF/ITGB5/NCL/ITGB3/FPR2/TGFB1/VTN/ITGB1/DOCK1
POLD2	REACTOME_ANTIMICROBIAL_PEPTIDES	REACTOME_ANTIMICROBIAL_PEPTIDES	53	-0.406421	-1.98299	0.000245401985398455	0.00906169553489849	0.00817687707032667	5784	tags=58%, list=20%, signal=47%	RNASE3/BPI/SLC11A1/CTSG/CCR2/PRSS2/CD4/PDZD11/PRTN3/PGLYRP4/S100A7A/ELANE/CAMP/REG3A/DEFA6/LTF/DEFA4/DEFA3/LCN2/RNASE6/TLR2/DEFA5/S100A8/DEFA1/DEFA1B/S100A9/TLR1/DEFB108B/CLU/PGLYRP1/LYZ
POLD2	REACTOME_RNA_POLYMERASE_I_TRANSCRIPTION	REACTOME_RNA_POLYMERASE_I_TRANSCRIPTION	103	-0.307213	-1.68641	0.000292067296979676	0.0106533327471489	0.00961310076323349	2652	tags=24%, list=9%, signal=22%	MTA3/KAT2B/H2AC6/H2BC12L/H2AC18/H2BC21/H2BC15/H3C4/H2AC19/H2AB1/H3C11/H3-3A/H2BC3/TAF1B/H2BC5/H2BC7/H4C8/H2BC11/H2BC4/H2AJ/MBD2/H2AC14/H4C3/H2AC20/H2BC12
POLD2	KEGG_MEDICUS_REFERENCE_LONG_PATCH_BER	KEGG_MEDICUS_REFERENCE_LONG_PATCH_BER	17	0.686749129347597	1.91769195416949	0.000299437504006821	0.0106621139819572	0.00962102456483069	1612	tags=35%, list=6%, signal=33%	POLD2/POLE3/POLD1/POLD4/LIG1/RFC5
POLD2	REACTOME_PROCESSING_OF_CAPPED_INTRON_CONTAINING_PRE_MRNA	REACTOME_PROCESSING_OF_CAPPED_INTRON_CONTAINING_PRE_MRNA	280	0.363242427908812	1.44882197163683	0.000299377167678445	0.0106621139819572	0.00962102456483069	8082	tags=37%, list=28%, signal=27%	HNRNPM/CPSF1/TXNL4A/U2AF1/POLR2A/SNRPD2/HNRNPK/SNRNP27/PRKRIP1/FIP1L1/POLDIP3/SNRPG/FUS/SRSF1/SF3A1/UPF3B/METTL3/NUP85/FAM50A/PABPN1/DHX16/SRSF2/PRPF3/PRPF6/RBM25/HSPA8/DHX38/SRRM1/CWF19L2/PRCC/NUP188/RNPC3/POLR2D/PQBP1/POLR2C/SRRM2/SNRNP35/UBL5/CWC25/DDX5/HNRNPA2B1/PRPF31/SRSF11/PPWD1/XAB2/SAP18/SRRT/POM121/SNRNP70/SNRPA1/SUGP1/LUC7L3/SRSF9/SYMPK/DNAJC8/PPIL1/POLR2K/AAAS/SNRPF/SRSF5/HNRNPA1/POLR…
POLD2	REACTOME_REGULATION_OF_ENDOGENOUS_RETROELEMENTS_BY_KRAB_ZFP_PROTEINS	REACTOME_REGULATION_OF_ENDOGENOUS_RETROELEMENTS_BY_KRAB_ZFP_PROTEINS	100	-0.314244	-1.7722	0.000305477297849781	0.0107492070337494	0.00969961351934165	4146	tags=30%, list=14%, signal=26%	H2BC6/H2BC1/ZNF93/H2AC8/H4C9/ZNF816/MTA3/H2AC6/ZNF425/H2BC12L/H2AC18/H2BC21/H2BC15/H3C4/H2AC19/H2AB1/H3C11/H3-3A/H2BC3/H2BC5/H2BC7/H4C8/H2BC11/H2BC4/H2AJ/SUMO2/H2AC14/H4C3/H2AC20/H2BC12
POLD2	WP_PRIMARY_FOCAL_SEGMENTAL_GLOMERULOSCLEROSIS_FSGS	WP_PRIMARY_FOCAL_SEGMENTAL_GLOMERULOSCLEROSIS_FSGS	70	-0.357151	-1.90898	0.000426057821575678	0.0148178947015448	0.0133710190271731	2334	tags=44%, list=8%, signal=41%	CD80/NPHS1/MYH9/DAG1/MKI67/MME/CDKN1C/SMARCAL1/PTK2/CTSL/ITGA3/LAMB2/TRPC6/KRT8/SYNPO/KIRREL2/TLN1/LRP5/CDKN1A/LAMA5/ITGB3/ITGB4/TLR4/CTNNB1/CR1/VIM/VCL/TGFB1/VTN/ITGB1/LIMS1
POLD2	PID_CDC42_PATHWAY	PID_CDC42_PATHWAY	67	-0.341997	-1.80528	0.0004570076965257	0.0157116094288318	0.014177468044669	1373	tags=19%, list=5%, signal=19%	MAPK14/MAP2K6/ARPC1B/CTNNB1/MAPK1/ARPC4/IQGAP1/ARPC2/ACTR3/PAK2/CDC42/ACTR2/MAP3K1
POLD2	KEGG_PARKINSONS_DISEASE	KEGG_PARKINSONS_DISEASE	107	0.431793222977303	1.63614536751011	0.000522948644509407	0.0177743113150868	0.0160387598627048	2996	tags=26%, list=10%, signal=24%	NDUFS6/COX6C/NDUFV1/UBA7/UBE2J2/NDUFB8/ATP5MC2/NDUFB10/CYC1/COX7C/SDHA/UQCRQ/NDUFA8/NDUFA2/NDUFA6/UBE2G2/NDUFA3/ATP5PF/UQCRC2/COX4I1/NDUFS7/SLC25A6/NDUFC2/UBB/NDUFS5/ATP5F1D/NDUFB7/SLC18A1
POLD2	REACTOME_MRNA_SPLICING	REACTOME_MRNA_SPLICING	212	0.380362858267455	1.49677169188551	0.000529813793991234	0.0178053152564919	0.0160667364611889	8049	tags=39%, list=28%, signal=28%	HNRNPM/TXNL4A/U2AF1/POLR2A/SNRPD2/HNRNPK/SNRNP27/PRKRIP1/SNRPG/FUS/SRSF1/SF3A1/UPF3B/FAM50A/DHX16/SRSF2/PRPF3/PRPF6/RBM25/HSPA8/DHX38/SRRM1/CWF19L2/PRCC/RNPC3/POLR2D/PQBP1/POLR2C/SRRM2/SNRNP35/UBL5/CWC25/DDX5/HNRNPA2B1/PRPF31/SRSF11/PPWD1/XAB2/SAP18/SRRT/SNRNP70/SNRPA1/SUGP1/LUC7L3/SRSF9/DNAJC8/PPIL1/POLR2K/SNRPF/SRSF5/HNRNPA1/POLR2I/MFAP1/SNRNP25/PPIL2/PPIE/PPIH/RBM39/SNRPD3/HNRNPH1/SRSF7/PRPF19…
POLD2	REACTOME_HCMV_EARLY_EVENTS	REACTOME_HCMV_EARLY_EVENTS	126	-0.276013	-1.53979	0.000552224784848051	0.0183522703497836	0.0165602847760281	4220	tags=27%, list=14%, signal=23%	RANBP2/H2BC6/H2BC1/H2AC8/NUP50/H4C9/TUBA4B/H2AC11/H2BC18/TUBB3/H2AC6/H2AC18/H2BC21/SEH1L/H2BC15/H3C4/TUBA8/H2AC19/H3C11/NUP58/H2AC15/H2BC3/H2BC5/H2BC7/TUBB1/H4C8/H2BC11/H2BC4/H2AC14/H4C3/ITGB1/H2AC20/H2AC13/H2BC12
POLD2	KEGG_HEMATOPOIETIC_CELL_LINEAGE	KEGG_HEMATOPOIETIC_CELL_LINEAGE	82	-0.323126	-1.70847	0.000593224718718534	0.0194981882822762	0.0175943109172275	5280	tags=41%, list=18%, signal=34%	MS4A1/FCGR1A/FCER2/MME/CSF3R/CD4/KIT/HLA-DRA/HLA-DRB5/CD37/CSF2RA/EPOR/CD36/ITGAM/GP1BA/ITGA1/ITGA3/GP5/CSF3/CD59/IL1R2/ITGA2B/CD1A/IL6R/ITGA4/FLT3/CD44/CD9/GP1BB/ITGB3/CR1/CD55/GP9/IL1R1
POLD2	REACTOME_HEME_SIGNALING	REACTOME_HEME_SIGNALING	49	-0.379797	-1.80626	0.000759071799063077	0.0246780842499746	0.0222684221143905	3860	tags=39%, list=13%, signal=34%	USP46/NFE2L2/HBA2/CARM1/HBB/HBA1/CREBBP/CRTC2/CHD9/EP300/APOB/TGS1/TLR4/APOA1/NCOA2/BACH1/LY96/MEF2C/NRIP1
POLD2	WP_TYROBP_CAUSAL_NETWORK_IN_MICROGLIA	WP_TYROBP_CAUSAL_NETWORK_IN_MICROGLIA	60	-0.347362	-1.78153	0.000775385786982153	0.0249170197477036	0.022484027040107	5116	tags=40%, list=18%, signal=33%	FKBP15/CAPG/CD4/PLEK/SPP1/CD37/SFT2D2/ITGAM/ADAP2/RNASE6/TYROBP/CXCL16/RBM47/SLC1A5/LHFPL2/IGSF6/GPX1/GIMAP2/GAPT/DPYD/PPP1R18/KCNE3/NCF2/IL18
POLD2	REACTOME_NEURONAL_SYSTEM	REACTOME_NEURONAL_SYSTEM	373	0.341011091267027	1.36838904550178	0.000783082533027127	0.0249170197477036	0.022484027040107	6157	tags=30%, list=21%, signal=24%	GRIN3B/GNAI1/CACNA2D2/DNAJC5/AP2A2/SNAP25/KCNN3/KCNH5/LIN7B/NRXN1/SLC1A2/NTRK3/GABRA5/GAD1/KRAS/GRIA3/PPM1E/GRIA4/APBA2/GRIN2B/LRRTM4/ABCC9/PRKACA/SYT10/KCNAB2/CACNB2/PRKAA2/KCNJ6/SYN3/TSPOAP1/HSPA8/ERBB4/NLGN1/KCNK3/PTPRD/GRIN2A/GABRB1/GABRB2/ADCY2/GRIK2/HRAS/PTPRS/TUBB4B/SLC38A2/KCNV1/SLITRK5/NCALD/GIT1/SLITRK1/KCNJ16/AP2B1/KCNH6/APBA1/CACNA2D3/KCNB2/ADCY7/ARHGEF7/GABRR3/LRRTM1/ADCY8/GABRA3/CHR…
POLD2	BIOCARTA_AHSP_PATHWAY	BIOCARTA_AHSP_PATHWAY	13	-0.66287	-2.23218	0.000838951861448404	0.0257549663995337	0.023240153389433	3319	tags=62%, list=11%, signal=55%	ALAD/HBA2/GATA1/AHSP/HBB/HBA1/HMBS/ALAS2
POLD2	WP_PROSTAGLANDIN_SIGNALING	WP_PROSTAGLANDIN_SIGNALING	29	-0.497642	-2.06068	0.000818662337365426	0.0257549663995337	0.023240153389433	6570	tags=48%, list=23%, signal=37%	NFKB1/MMP9/CXCL8/CCL3/VEGFA/CCR2/AREG/PTGER2/PIK3CG/CXCL1/CASP1/TGFB1/IL12A/AHR
POLD2	WP_LUNG_FIBROSIS	WP_LUNG_FIBROSIS	55	-0.352493	-1.74817	0.000843860483836275	0.0257549663995337	0.023240153389433	6511	tags=44%, list=22%, signal=34%	DSP/IL5/MMP9/SFTPA1/CXCL8/FGF2/CCL3/CCR2/ELMOD2/SPP1/CEBPB/EGF/PTX3/NFE2L2/CSF3/CCR3/ATP11A/TIMP1/HGF/FAM13A/PDGFA/SKIL/TGFB1/CXCL2
POLD2	REACTOME_HCMV_LATE_EVENTS	REACTOME_HCMV_LATE_EVENTS	108	-0.279575	-1.53944	0.000833771268091947	0.0257549663995337	0.023240153389433	4220	tags=29%, list=14%, signal=25%	RANBP2/H2BC6/H2BC1/H2AC8/NUP50/H4C9/CHMP4C/H2AC11/H2BC18/CHMP3/H2AC6/H2AC18/H2BC21/SEH1L/H2BC15/H3C4/H2AC19/H3C11/NUP58/H2AC15/H2BC3/H2BC5/H2BC7/H4C8/H2BC11/H2BC4/H2AC14/H4C3/H2AC20/H2AC13/H2BC12
POLD2	KEGG_MEDICUS_REFERENCE_CARDIAC_TYPE_VGCC_RYR_SIGNALING	KEGG_MEDICUS_REFERENCE_CARDIAC_TYPE_VGCC_RYR_SIGNALING	18	0.657707856894105	1.85577684488679	0.000912324747569902	0.0275632658583998	0.024871883602012	5029	tags=56%, list=17%, signal=46%	CACNA2D2/CACNA1C/CACNA2D1/CACNG5/CACNB2/CACNA2D4/CACNA2D3/CASQ2/TRDN/RYR2
POLD2	REACTOME_REGULATION_OF_MITF_M_DEPENDENT_GENES_INVOLVED_IN_LYSOSOME_BIOGENESIS_AND_AUTOPHAGY	REACTOME_REGULATION_OF_MITF_M_DEPENDENT_GENES_INVOLVED_IN_LYSOSOME_BIOGENESIS_AND_AUTOPHAGY	17	-0.612222	-2.17597	0.000928447378078639	0.0277698610783321	0.0250583060778277	8375	tags=71%, list=29%, signal=50%	ATP6V1C1/MITF/ATP6V1H/ATP6V0B/ATP6AP2/ATP6V1G1/ATP6V0E1/ATP6V1A/ATP6V1D/ASAH1/ATP6V1E1/ATP6V1F
POLD2	WP_SYNAPTIC_SIGNALING_ASSOCIATED_WITH_AUTISM_SPECTRUM_DISORDER	WP_SYNAPTIC_SIGNALING_ASSOCIATED_WITH_AUTISM_SPECTRUM_DISORDER	49	0.509728821797116	1.75111761920346	0.00097007975806839	0.0287278074889362	0.0259227149524476	6629	tags=45%, list=23%, signal=35%	GRIN3B/AKT2/PIK3CD/CACNA1C/KRAS/GRIN2B/NTRK2/PRKAA2/GRIN2A/PIK3R2/HRAS/RPTOR/PIK3R1/SHANK3/PRKAG1/NRAS/PRKAG2/DLG4/PIK3R3/MAPK3/SYNGAP1/HOMER1
POLD2	PID_INTEGRIN_A4B1_PATHWAY	PID_INTEGRIN_A4B1_PATHWAY	32	-0.45711	-1.94742	0.00101142850003733	0.0296430074905087	0.0267485513402187	4838	tags=47%, list=17%, signal=39%	ADAM28/PTK2/SPP1/RAC1/PRKAR1A/ITGA4/PTK2B/THBS2/PRKAR1B/MDK/TLN1/YWHAZ/ITGB1/DOCK1/THBS1
POLD2	WP_APOPTOSISRELATED_NETWORK_DUE_TO_ALTERED_NOTCH3_IN_OVARIAN_CANCER	WP_APOPTOSISRELATED_NETWORK_DUE_TO_ALTERED_NOTCH3_IN_OVARIAN_CANCER	53	-0.37655	-1.83724	0.00103071640889766	0.0296430074905087	0.0267485513402187	3005	tags=26%, list=10%, signal=24%	SQSTM1/SOCS3/PTK2B/ERBB3/APP/CDKN1A/ANXA5/BEX3/MAPK1/VIM/PAK2/JUND/YBX3/THBS1
POLD2	REACTOME_TRANSCRIPTIONAL_REGULATION_BY_SMALL_RNAS	REACTOME_TRANSCRIPTIONAL_REGULATION_BY_SMALL_RNAS	99	-0.295286	-1.65417	0.00102397215014961	0.0296430074905087	0.0267485513402187	4220	tags=30%, list=14%, signal=26%	RANBP2/H2BC6/H2BC1/H2AC8/NUP50/H4C9/POLR2B/H2AC6/H2BC12L/H2AC18/H2BC21/SEH1L/H2BC15/H3C4/H2AC19/H2AB1/H3C11/H3-3A/NUP58/H2BC3/H2BC5/H2BC7/H4C8/H2BC11/H2BC4/H2AJ/H2AC14/H4C3/H2AC20/H2BC12
POLD2	REACTOME_PLATELET_HOMEOSTASIS	REACTOME_PLATELET_HOMEOSTASIS	85	-0.315778	-1.71227	0.00108853010974188	0.0310075576975043	0.0279798616679516	2633	tags=27%, list=9%, signal=25%	GNG5/GNAS/TRPC6/GNG3/SLC8A1/GUCY1A1/APOB/P2RX6/P2RX7/PPP2R1A/SLC8A3/MAPK14/PPP2R5A/GNGT2/GNB4/NOS2/GUCY1B1/PPP2R5B/PDE5A/GNG11/IRAG1/PECAM1/P2RX1
POLD2	REACTOME_GENE_SILENCING_BY_RNA	REACTOME_GENE_SILENCING_BY_RNA	128	-0.271459	-1.53054	0.00112811267197322	0.0318319339799237	0.0287237427104205	2465	tags=21%, list=8%, signal=19%	H2AC6/H2BC12L/H2AC18/H2BC21/PLD6/SEH1L/H2BC15/H3C4/H2AC19/H2AB1/H3C11/PIWIL1/H3-3A/NUP58/H2BC3/H2BC5/H2BC7/DICER1/ANG/H4C8/H2BC11/H2BC4/H2AJ/H2AC14/H4C3/H2AC20/H2BC12
POLD2	REACTOME_TRAFFICKING_AND_PROCESSING_OF_ENDOSOMAL_TLR	REACTOME_TRAFFICKING_AND_PROCESSING_OF_ENDOSOMAL_TLR	13	-0.65194	-2.19538	0.00117936479551474	0.0329671037699493	0.029748070198719	4888	tags=54%, list=17%, signal=45%	TLR7/CTSB/CTSL/TLR8/CTSK/CNPY3/CTSS
POLD2	REACTOME_REGULATION_OF_TLR_BY_ENDOGENOUS_LIGAND	REACTOME_REGULATION_OF_TLR_BY_ENDOGENOUS_LIGAND	19	-0.590956	-2.21365	0.0012495680176357	0.0343775691289794	0.0310208123481684	2443	tags=58%, list=8%, signal=53%	CD36/HMGB1/TLR2/S100A8/APOB/S100A9/LBP/TLR6/TLR1/TLR4/LY96
POLD2	REACTOME_SIGNAL_REGULATORY_PROTEIN_FAMILY_INTERACTIONS	REACTOME_SIGNAL_REGULATORY_PROTEIN_FAMILY_INTERACTIONS	15	-0.627672	-2.19653	0.00125281010867896	0.0343775691289794	0.0310208123481684	4550	tags=60%, list=16%, signal=51%	SIRPA/SFTPA1/PTK2/GRB2/FYB1/SIRPB1/TYROBP/PTK2B/SKAP2
POLD2	WP_MBDNF_AND_PROBDNF_REGULATION_OF_GABA_NEUROTRANSMISSION	WP_MBDNF_AND_PROBDNF_REGULATION_OF_GABA_NEUROTRANSMISSION	35	0.526898682781428	1.68935148322367	0.00126683483199745	0.0344463907500397	0.0310829139640331	5738	tags=46%, list=20%, signal=37%	AP2A2/GABRA5/NTRK2/GABRB1/GABRB2/PIK3R2/PLCG1/AP2B1/PIK3R1/GABRA3/GABRA2/GABRG2/GABRA4/GABRB3/PIK3R3/GABRG1
POLD2	REACTOME_ACTIVATION_OF_ANTERIOR_HOX_GENES_IN_HINDBRAIN_DEVELOPMENT_DURING_EARLY_EMBRYOGENESIS	REACTOME_ACTIVATION_OF_ANTERIOR_HOX_GENES_IN_HINDBRAIN_DEVELOPMENT_DURING_EARLY_EMBRYOGENESIS	113	-0.283193	-1.5667	0.00133714280206935	0.0360305776665713	0.0325124148364704	2465	tags=22%, list=8%, signal=20%	H2AC6/H2BC12L/H2AC18/H2BC21/CREBBP/H2BC15/H3C4/H2AC19/H2AB1/EP300/H3C11/H3-3A/H2BC3/H2BC5/H2BC7/H4C8/H2BC11/PBX1/H2BC4/H2AJ/H2AC14/H4C3/H2AC20/NCOA3/H2BC12
POLD2	REACTOME_ALPHA_DEFENSINS	REACTOME_ALPHA_DEFENSINS	10	-0.730531	-2.18216	0.00143602484068966	0.0383495562366318	0.0346049595068447	4843	tags=80%, list=17%, signal=67%	PRSS2/CD4/DEFA6/DEFA4/DEFA3/DEFA5/DEFA1/DEFA1B
POLD2	REACTOME_TRANSMISSION_ACROSS_CHEMICAL_SYNAPSES	REACTOME_TRANSMISSION_ACROSS_CHEMICAL_SYNAPSES	250	0.353586792445916	1.40274798536508	0.00150477698955322	0.0398299820863156	0.0359408309381877	6263	tags=32%, list=22%, signal=25%	GRIN3B/GNAI1/CACNA2D2/DNAJC5/AP2A2/SNAP25/LIN7B/SLC1A2/GABRA5/GAD1/KRAS/GRIA3/PPM1E/GRIA4/GRIN2B/PRKACA/CACNB2/PRKAA2/KCNJ6/SYN3/TSPOAP1/HSPA8/ERBB4/GRIN2A/GABRB1/GABRB2/ADCY2/GRIK2/HRAS/TUBB4B/SLC38A2/NCALD/GIT1/KCNJ16/AP2B1/APBA1/CACNA2D3/ADCY7/ARHGEF7/GABRR3/ADCY8/GABRA3/CHRNB4/GABRA2/LRRC7/CAMK2A/RPS6KA1/SYN2/GABRG2/KCNJ5/CHRNA1/PPFIA3/CHRND/SLC22A2/SLC6A1/GABRA4/GNG13/PRKAG1/GABBR2/GABRB3/NR…
POLD2	WP_SPINAL_CORD_INJURY	WP_SPINAL_CORD_INJURY	106	-0.278205	-1.52676	0.00171556146027038	0.0450109151549886	0.0406158779698361	2607	tags=22%, list=9%, signal=20%	GRIN1/ANXA1/APEX1/CXCL1/PPP3CA/GADD45A/LILRB3/ROCK2/NTN1/TLR4/NOS2/MAPK1/VIM/SELP/TGFB1/CXCL2/GFAP/ZFP36/FKBP1A/VCAN/IL1R1/RB1/CDC42
POLD2	REACTOME_SMOOTH_MUSCLE_CONTRACTION	REACTOME_SMOOTH_MUSCLE_CONTRACTION	38	-0.402379	-1.80758	0.00176413273895043	0.0458827914973976	0.0414026209855276	3186	tags=42%, list=11%, signal=38%	ITGA1/MYL9/ANXA1/ANXA6/ITGB5/GUCY1A1/TLN1/CALD1/GUCY1B1/PDE5A/MYL12A/VCL/TPM4/MYL6/PAK2/TPM3
OTUD7B	WP_TYROBP_CAUSAL_NETWORK_IN_MICROGLIA	WP_TYROBP_CAUSAL_NETWORK_IN_MICROGLIA	60	-0.515561	-2.68134	1.83785566239383e-09	5.4804855852584e-06	5.1034349867315e-06	1957	tags=40%, list=7%, signal=37%	NPC2/FKBP15/CAPG/IL13RA1/LYL1/CD37/LHFPL2/CYTL1/CXCL16/PPP1R18/PYCARD/DPYD/HLX/KCNE3/RNASE6/IL18/GIMAP2/ADAP2/NCF2/GAPT/CD4/RBM47/TYROBP/IGSF6
OTUD7B	REACTOME_TRANSCRIPTIONAL_REGULATION_OF_GRANULOPOIESIS	REACTOME_TRANSCRIPTIONAL_REGULATION_OF_GRANULOPOIESIS	82	-0.42322	-2.3003	1.05258039902336e-08	1.56939737494384e-05	1.46142478559139e-05	5793	tags=50%, list=20%, signal=40%	CDKN1A/H4C13/RARA/MYC/H2BC15/H2BC5/MYB/H3C4/H2BC11/H4C11/H2BC21/H4C12/H4C5/CREB1/H2BC10/H4C4/H2AC6/H2BC7/H2BC17/H2BC4/H3C7/SPI1/STAT3/H2AC14/H2BC12L/H4C9/H2BC12/H4C8/H2AC20/CDK4/H3-3A/H2AC19/H2AC18/DEK/H4C3/KLF5/CBFB/FLI1/CSF3R/IL6R/EP300
OTUD7B	REACTOME_REGULATION_OF_MITF_M_DEPENDENT_GENES_INVOLVED_IN_LYSOSOME_BIOGENESIS_AND_AUTOPHAGY	REACTOME_REGULATION_OF_MITF_M_DEPENDENT_GENES_INVOLVED_IN_LYSOSOME_BIOGENESIS_AND_AUTOPHAGY	17	-0.788666	-2.94624	1.10021440274424e-07	8.2020983724583e-05	7.6378041958929e-05	3377	tags=88%, list=12%, signal=78%	ATP6V1E1/ATP6V0C/ATP6V0D1/ATP6V0B/ATP6V0E1/ATP6V1B2/MITF/ATP6V1C1/ASAH1/ATP6V1G1/ATP6V0A1/ATP6V1A/ATP6V1D/ATP6AP2/ATP6V1F
OTUD7B	REACTOME_RHO_GTPASES_ACTIVATE_PKNS	REACTOME_RHO_GTPASES_ACTIVATE_PKNS	85	-0.394523	-2.22002	8.54600720670375e-08	8.2020983724583e-05	7.6378041958929e-05	5762	tags=45%, list=20%, signal=36%	H4C13/H2BC15/H2BC5/H3C4/H2BC11/RAC1/H4C11/H2BC21/H4C12/H4C5/H2BC10/H4C4/NCOA2/H2AC6/YWHAH/RHOB/KLK2/H2BC7/SFN/H2BC17/H2BC4/H3C7/PAK1/H2AC14/H2BC12L/H4C9/H2BC12/H4C8/MYL6/H2AC20/H3-3A/H2AC19/H2AC18/YWHAG/H4C3/YWHAB/PPP1CB/YWHAE
OTUD7B	KEGG_SYSTEMIC_LUPUS_ERYTHEMATOSUS	KEGG_SYSTEMIC_LUPUS_ERYTHEMATOSUS	121	-0.314229	-1.92972	8.13453434957315e-07	0.000485143628608542	0.000451766349772083	4830	tags=37%, list=17%, signal=31%	H4C11/H2BC21/H4C12/CD28/H4C5/HLA-DRB5/H2BC10/H4C4/HLA-DPA1/C4A/C4B/HLA-DPB1/H2AC6/H2AC12/H2BC7/FCGR2C/ACTN1/H2BC17/H2BC4/H3C7/TRIM21/FCGR2B/H2AC13/CTSG/H2AC14/C2/H4C9/H2BC12/H4C8/H3-5/H2AC20/H3-3A/FCGR1A/H2AC19/HLA-DRB1/ELANE/H2AC18/FCGR2A/H4C3/SSB/HLA-DQB1/HLA-DRA/CD86/HLA-DQA1/MACROH2A1
OTUD7B	REACTOME_ACTIVATED_PKN1_STIMULATES_TRANSCRIPTION_OF_AR_ANDROGEN_RECEPTOR_REGULATED_GENES_KLK2_AND_KLK3	REACTOME_ACTIVATED_PKN1_STIMULATES_TRANSCRIPTION_OF_AR_ANDROGEN_RECEPTOR_REGULATED_GENES_KLK2_AND_KLK3	58	-0.429544	-2.2747	1.68941313595517e-06	0.00083963832856972	0.000781872254850832	5762	tags=48%, list=20%, signal=39%	H4C13/H2BC15/H2BC5/H3C4/H2BC11/H4C11/H2BC21/H4C12/H4C5/H2BC10/H4C4/NCOA2/H2AC6/KLK2/H2BC7/H2BC17/H2BC4/H3C7/H2AC14/H2BC12L/H4C9/H2BC12/H4C8/H2AC20/H3-3A/H2AC19/H2AC18/H4C3
OTUD7B	REACTOME_B_WICH_COMPLEX_POSITIVELY_REGULATES_RRNA_EXPRESSION	REACTOME_B_WICH_COMPLEX_POSITIVELY_REGULATES_RRNA_EXPRESSION	83	-0.362127	-1.99206	2.03691244982032e-06	0.000867724703623457	0.0008080263221994	5762	tags=41%, list=20%, signal=33%	H4C13/H2BC15/H2BC5/H3C4/H2BC11/TBP/H4C11/H2BC21/H4C12/H4C5/H2BC10/H4C4/H2AC6/H2BC7/H2BC17/H2BC4/H3C7/SMARCA5/POLR1G/DDX21/POLR2L/H2AC14/H2BC12L/H4C9/H2BC12/H4C8/H2AC20/H3-3A/H2AC19/H2AC18/DEK/H4C3/SF3B1/EP300
OTUD7B	REACTOME_DNA_DAMAGE_TELOMERE_STRESS_INDUCED_SENESCENCE	REACTOME_DNA_DAMAGE_TELOMERE_STRESS_INDUCED_SENESCENCE	74	-0.381725	-2.04045	4.84725051546325e-06	0.00180681262963893	0.00168250616576211	5793	tags=49%, list=20%, signal=39%	CDKN1A/H4C13/H2BC15/H2BC5/NBN/H2BC11/H4C11/H2BC21/H4C12/ASF1A/H4C5/H2BC10/H4C4/H1-0/H2AC6/H2BC7/H2BC17/H2BC4/H1-1/CCNA1/H2AC14/H2BC12L/H4C9/H2BC12/H4C8/H1-3/H2AC20/H2AC19/H2AC18/CCNA2/TERF2/H4C3/LMNB1/RB1/H1-4/H1-2
OTUD7B	REACTOME_SENESCENCE_ASSOCIATED_SECRETORY_PHENOTYPE_SASP	REACTOME_SENESCENCE_ASSOCIATED_SECRETORY_PHENOTYPE_SASP	103	-0.31602	-1.86581	5.60945154733274e-06	0.00185859827934958	0.00173072902711857	6071	tags=43%, list=21%, signal=34%	CDKN2A/CEBPB/CDKN1A/H4C13/H2BC15/H2BC5/H3C4/H2BC11/H4C11/H2BC21/IGFBP7/H4C12/UBE2E1/H4C5/H2BC10/H4C4/MAPK1/H2AC6/H2BC7/H2BC17/UBE2D1/RPS6KA3/H2BC4/H3C7/CDC27/ANAPC16/STAT3/CCNA1/UBE2C/H2AC14/MAPK7/H2BC12L/H4C9/H2BC12/H4C8/H2AC20/CDK4/H3-3A/H2AC19/H2AC18/CCNA2/ANAPC10/H4C3/VENTX
OTUD7B	WP_SENESCENCEASSOCIATED_SECRETORY_PHENOTYPE_SASP	WP_SENESCENCEASSOCIATED_SECRETORY_PHENOTYPE_SASP	104	-0.31456	-1.84258	6.89316430117654e-06	0.00205554159461084	0.00191412288700039	6532	tags=46%, list=22%, signal=36%	H2BC9/UBC/H3C11/H2AZ1/CDKN2A/CEBPB/CDKN1A/H4C13/H2BC15/H2BC5/H3C4/H2BC11/H4C11/H2BC21/IGFBP7/H4C12/UBE2E1/H4C5/H2BC10/H4C4/MAPK1/H2AC6/H2BC7/H2BC17/UBE2D1/RPS6KA3/H2BC4/H3C7/CDC27/ANAPC16/STAT3/CCNA1/UBE2C/H2AC14/MAPK7/H2BC12L/H4C9/H2BC12/H4C8/H2AC20/CDK4/H3-3A/H2AC19/H2AC18/CCNA2/ANAPC10/H4C3/VENTX
OTUD7B	REACTOME_POSITIVE_EPIGENETIC_REGULATION_OF_RRNA_EXPRESSION	REACTOME_POSITIVE_EPIGENETIC_REGULATION_OF_RRNA_EXPRESSION	98	-0.325598	-1.86357	9.63483513980621e-06	0.0026119162169911	0.00243221962668027	5762	tags=39%, list=20%, signal=31%	H4C13/H2BC15/H2BC5/MTA3/H3C4/H2BC11/TBP/H4C11/H2BC21/H4C12/H4C5/H2BC10/H4C4/TTF1/H2AC6/H2BC7/H2BC17/H2BC4/H3C7/SMARCA5/POLR1G/DDX21/POLR2L/CBX3/H2AC14/H2BC12L/H4C9/H2BC12/H4C8/H2AC20/H3-3A/H2AC19/H2AC18/DEK/H4C3/SF3B1/HDAC2/EP300
OTUD7B	KEGG_ASTHMA	KEGG_ASTHMA	24	-0.607735	-2.47901	1.25904074243785e-05	0.00312871624495806	0.00291346445486935	4519	tags=54%, list=16%, signal=46%	RNASE3/HLA-DRB5/HLA-DPA1/HLA-DPB1/PRG2/IL4/FCER1A/IL13/FCER1G/HLA-DRB1/HLA-DQB1/HLA-DRA/HLA-DQA1
OTUD7B	REACTOME_AMYLOID_FIBER_FORMATION	REACTOME_AMYLOID_FIBER_FORMATION	98	-0.320503	-1.83441	1.48417480145868e-05	0.00340446865996138	0.00317024544635466	4830	tags=36%, list=17%, signal=30%	H3C4/H2BC11/H4C11/APOA1/H2BC21/H4C12/SIAH2/H4C5/H2BC10/H4C4/GGA3/H2AC6/H2BC7/NCSTN/H2BC17/H2BC4/H3C7/ADAM10/TGFBI/H2AC14/CST3/H2BC12L/H4C9/H2BC12/H4C8/H2AC20/H3-3A/ITM2B/H2AC19/H2AC18/H4C3/TSPAN14/CALB1/LYZ/PSENEN
OTUD7B	REACTOME_ASSEMBLY_OF_THE_ORC_COMPLEX_AT_THE_ORIGIN_OF_REPLICATION	REACTOME_ASSEMBLY_OF_THE_ORC_COMPLEX_AT_THE_ORIGIN_OF_REPLICATION	61	-0.380418	-1.97004	1.97445420853585e-05	0.00396212637177794	0.00368953700051192	5762	tags=46%, list=20%, signal=37%	H4C13/H2BC15/H2BC5/H3C4/H2BC11/H4C11/H2BC21/H4C12/H4C5/H2BC10/H4C4/H2AC6/H2BC7/H2BC17/H2BC4/H3C7/ORC1/H2AC14/H2BC12L/H4C9/H2BC12/H4C8/H2AC20/H3-3A/H2AC19/H2AC18/H4C3/ORC5
OTUD7B	KEGG_HEMATOPOIETIC_CELL_LINEAGE	KEGG_HEMATOPOIETIC_CELL_LINEAGE	82	-0.33362	-1.8133	1.9930213137716e-05	0.00396212637177794	0.00368953700051192	3833	tags=33%, list=13%, signal=29%	IL2RA/CD1C/ITGA5/THPO/MME/ITGAM/CD1E/CD33/IL1R2/FLT3/IL4/IL3RA/CD44/CR1/CD37/IL4R/FCGR1A/HLA-DRB1/CD1A/IL1R1/CSF2RA/HLA-DRA/CD55/CD36/CD4/CSF3R/IL6R
OTUD7B	REACTOME_RECOGNITION_AND_ASSOCIATION_OF_DNA_GLYCOSYLASE_WITH_SITE_CONTAINING_AN_AFFECTED_PURINE	REACTOME_RECOGNITION_AND_ASSOCIATION_OF_DNA_GLYCOSYLASE_WITH_SITE_CONTAINING_AN_AFFECTED_PURINE	51	-0.425836	-2.17459	2.14123622122691e-05	0.00399072900731165	0.00371617181026091	5762	tags=49%, list=20%, signal=39%	H4C13/H2BC15/H2BC5/H2BC11/H4C11/H2BC21/H4C12/H4C5/H2BC10/H4C4/H2AC6/H2BC7/H2BC17/H2BC4/NEIL3/H2AC14/H2BC12L/H4C9/H2BC12/H4C8/H2AC20/H2AC19/H2AC18/TERF2/H4C3
OTUD7B	REACTOME_ERCC6_CSB_AND_EHMT2_G9A_POSITIVELY_REGULATE_RRNA_EXPRESSION	REACTOME_ERCC6_CSB_AND_EHMT2_G9A_POSITIVELY_REGULATE_RRNA_EXPRESSION	68	-0.358461	-1.83656	2.49874048447253e-05	0.00419159789753793	0.00390322117042786	5762	tags=44%, list=20%, signal=35%	H4C13/H2BC15/H2BC5/MTA3/H3C4/H2BC11/H4C11/H2BC21/H4C12/H4C5/H2BC10/H4C4/TTF1/H2AC6/H2BC7/H2BC17/H2BC4/H3C7/CBX3/H2AC14/H2BC12L/H4C9/H2BC12/H4C8/H2AC20/H3-3A/H2AC19/H2AC18/H4C3/HDAC2
OTUD7B	PID_CMYB_PATHWAY	PID_CMYB_PATHWAY	82	-0.329836	-1.79274	2.53013957597863e-05	0.00419159789753793	0.00390322117042786	2821	tags=26%, list=10%, signal=23%	SPI1/CCNB1/TAB2/CASP6/NLK/PPP3CA/TOM1/CCNA1/ADORA2B/ETS2/COPA/CEBPD/ELANE/IQGAP1/SP1/LYZ/MPO/ZFHX3/CD4/TFEC/EP300
OTUD7B	REACTOME_SIGNAL_REGULATORY_PROTEIN_FAMILY_INTERACTIONS	REACTOME_SIGNAL_REGULATORY_PROTEIN_FAMILY_INTERACTIONS	15	-0.741869	-2.69756	2.70672247529416e-05	0.00424812969543536	0.00395586365087313	3547	tags=60%, list=12%, signal=53%	SIRPG/SFTPA1/SIRPA/FYB1/PTK2B/GRB2/SKAP2/SIRPB1/TYROBP
OTUD7B	REACTOME_ALPHA_DEFENSINS	REACTOME_ALPHA_DEFENSINS	10	-0.825493	-2.53325	3.77703447947251e-05	0.00536338896085096	0.0049943944645857	863	tags=70%, list=3%, signal=68%	ART1/PRSS2/DEFA4/DEFA3/DEFA1/DEFA1B/CD4
OTUD7B	REACTOME_ANTIMICROBIAL_PEPTIDES	REACTOME_ANTIMICROBIAL_PEPTIDES	53	-0.393686	-2.01503	3.68058933254817e-05	0.00536338896085096	0.0049943944645857	1928	tags=28%, list=7%, signal=26%	CTSG/SLC11A1/S100A8/DEFA4/ELANE/DEFA3/DEFA1/DEFA1B/TLR1/S100A9/CCR2/RNASE6/LYZ/CD4/TLR2
OTUD7B	KEGG_OXIDATIVE_PHOSPHORYLATION	KEGG_OXIDATIVE_PHOSPHORYLATION	110	-0.283603	-1.73108	5.71026632764682e-05	0.00774000644956492	0.00720750362312551	4454	tags=32%, list=15%, signal=27%	ATP6V1E2/NDUFB3/ATP6V0D2/UQCRHL/ATP6V1G3/COX6B1/NDUFA7/COX5B/UQCRFS1/ATP6V0B/NDUFB4/NDUFC1/COX4I1/ATP6V0E1/NDUFS8/NDUFB6/NDUFAB1/ATP6V1B2/ATP5MF/COX15/SDHD/NDUFB5/ATP6V1C1/COX8A/ATP5PO/ATP5PD/ATP6V1G1/ATP6V0A1/ATP5F1B/COX7A2L/ATP6V1A/ATP6V1D/UQCRC1/UQCRB/ATP6V1F
OTUD7B	REACTOME_ROS_AND_RNS_PRODUCTION_IN_PHAGOCYTES	REACTOME_ROS_AND_RNS_PRODUCTION_IN_PHAGOCYTES	36	-0.468952	-2.14901	6.20585055483939e-05	0.00796358142305639	0.00741569691624229	5646	tags=61%, list=19%, signal=49%	ATP6V1E1/NCF1/ATP6V0C/ATP6V0D1/ATP6V1E2/ATP6V0D2/ATP6V1G3/NOS2/ATP6V0B/ATP6V0E1/ATP6V1B2/SLC11A1/ATP6V1C1/HVCN1/ATP6V1G1/CYBB/ATP6V0A1/ATP6V1A/ATP6V1D/MPO/NCF2/ATP6V1F
OTUD7B	WP_TYPE_II_INTERFERON_SIGNALING	WP_TYPE_II_INTERFERON_SIGNALING	35	-0.472342	-2.11348	6.40932106483412e-05	0.00796358142305639	0.00741569691624229	4066	tags=40%, list=14%, signal=34%	NOS2/IFIT2/ICAM1/CXCL9/IFNGR2/SPI1/OAS1/IFNB1/SOCS3/PRKCD/IRF4/CYBB/IFNGR1/JAK2
OTUD7B	REACTOME_DNA_METHYLATION	REACTOME_DNA_METHYLATION	57	-0.384101	-1.97571	0.000104899872848601	0.0115856081790565	0.0107885327319535	5762	tags=47%, list=20%, signal=38%	H4C13/H2BC15/H2BC5/H3C4/H2BC11/H4C11/H2BC21/H4C12/H4C5/H2BC10/H4C4/DNMT3A/H2AC6/H2BC7/H2BC17/H2BC4/H3C7/H2AC14/H2BC12L/H4C9/H2BC12/H4C8/H2AC20/H3-3A/H2AC19/H2AC18/H4C3
OTUD7B	REACTOME_CHROMATIN_MODIFICATIONS_DURING_THE_MATERNAL_TO_ZYGOTIC_TRANSITION_MZT	REACTOME_CHROMATIN_MODIFICATIONS_DURING_THE_MATERNAL_TO_ZYGOTIC_TRANSITION_MZT	63	-0.356218	-1.82216	0.000102597775634569	0.0115856081790565	0.0107885327319535	5762	tags=46%, list=20%, signal=37%	H4C13/STPG4/H2BC15/H2BC5/H3C4/H2BC11/H4C11/H2BC21/H4C12/METTL23/H4C5/H2BC10/H4C4/H2AC6/H2BC7/H2BC17/H2BC4/H3C7/H2AC14/H2BC12L/H4C9/H2BC12/H4C8/H2AC20/H3-3A/H2AC19/H2AC18/H4C3/TET3
OTUD7B	WP_MODULATORS_OF_TCR_SIGNALING_AND_T_CELL_ACTIVATION	WP_MODULATORS_OF_TCR_SIGNALING_AND_T_CELL_ACTIVATION	61	0.519164460788092	1.6833159998132	0.00010048871877513	0.0115856081790565	0.0107885327319535	5351	tags=43%, list=18%, signal=35%	ZAP70/CD247/CARD11/CD8A/MEF2D/IKBKB/LCK/ARIH2/IKBKG/SH2D1A/VAV1/CD5/ZFP36L1/CD3D/LAT/PRKCQ/PLCG1/PIK3R2/RELA/PIK3R1/CD3E/CD3G/CBLB/NDUFB10/AKT1/MAP4K1
OTUD7B	KEGG_LEISHMANIA_INFECTION	KEGG_LEISHMANIA_INFECTION	68	-0.339569	-1.73977	0.000111893619216395	0.011916670446546	0.0110968183267988	4395	tags=35%, list=15%, signal=30%	HLA-DRB5/HLA-DPA1/NOS2/MAPK1/HLA-DPB1/FCGR2C/IFNGR2/NFKBIA/ITGAM/TAB2/MAPK12/IL4/CR1/FCGR1A/HLA-DRB1/FCGR2A/IFNGR1/TLR4/HLA-DQB1/HLA-DRA/NCF2/JAK2/TLR2/HLA-DQA1
OTUD7B	WP_IL1_AND_MEGAKARYOCYTES_IN_OBESITY	WP_IL1_AND_MEGAKARYOCYTES_IN_OBESITY	24	-0.54465	-2.22168	0.000131428910135817	0.0135145175870692	0.0125847355694477	3581	tags=50%, list=12%, signal=44%	ICAM1/PLA2G7/SELENBP1/FCER1A/NLRP3/TIMP1/IL1R1/TIMP2/TLR1/S100A9/IL18/TLR2
OTUD7B	PID_RAC1_PATHWAY	PID_RAC1_PATHWAY	53	-0.365208	-1.86926	0.000165512806687582	0.0159212641787861	0.0148259009861407	4939	tags=43%, list=17%, signal=36%	WASF2/PIP5K1A/RAC1/ACTR3/WASF1/CTNNA1/ARPC3/CTNNB1/PIP5K1C/ARPC5/STAT3/PAK1/ARPC1B/ARPC4/PAK2/ARPC2/MAP2K6/CYBB/IQGAP1/NCF2/ARHGAP5/MAP3K1/ACTR2
OTUD7B	REACTOME_SIRT1_NEGATIVELY_REGULATES_RRNA_EXPRESSION	REACTOME_SIRT1_NEGATIVELY_REGULATES_RRNA_EXPRESSION	60	-0.357948	-1.86162	0.000164921043083353	0.0159212641787861	0.0148259009861407	5762	tags=45%, list=20%, signal=36%	H4C13/H2BC15/H2BC5/H3C4/H2BC11/TBP/H4C11/H2BC21/H4C12/H4C5/H2BC10/H4C4/H2AC6/H2BC7/H2BC17/H2BC4/H3C7/H2AC14/H2BC12L/H4C9/H2BC12/H4C8/H2AC20/H3-3A/H2AC19/H2AC18/H4C3
OTUD7B	REACTOME_TRAFFICKING_AND_PROCESSING_OF_ENDOSOMAL_TLR	REACTOME_TRAFFICKING_AND_PROCESSING_OF_ENDOSOMAL_TLR	13	-0.702461	-2.37657	0.000193794402957101	0.016996909106414	0.0158275428792827	939	tags=54%, list=3%, signal=52%	HSP90B1/TLR8/CTSK/CTSB/TLR7/CNPY3/CTSS
OTUD7B	WP_GABA_RECEPTOR_SIGNALING	WP_GABA_RECEPTOR_SIGNALING	28	0.624881642829329	1.84612209125742	0.000185644804111189	0.016996909106414	0.0158275428792827	6350	tags=61%, list=22%, signal=48%	AP2B1/GAD1/GABRA5/GABRB1/GABRB2/GABRG3/GABBR2/GABRG2/GABRA3/GABRA2/GABRG1/GABRP/GABRB3/AP2A2/SLC6A11/SLC6A1/GABRA4
OTUD7B	REACTOME_TOLL_LIKE_RECEPTOR_TLR1_TLR2_CASCADE	REACTOME_TOLL_LIKE_RECEPTOR_TLR1_TLR2_CASCADE	111	-0.264479	-1.60797	0.000191653269562816	0.016996909106414	0.0158275428792827	4472	tags=32%, list=15%, signal=28%	MAP2K1/UBE2N/PPP2CA/CREB1/ALPK1/MAPK1/IKBIP/SFTPA1/RPS6KA3/NFKBIA/NKIRAS1/TLR6/TIFA/TAB2/DUSP7/PELI1/DUSP3/MEF2A/LY96/MAPK7/PELI2/MAP2K6/PPP2CB/BTK/S100A8/MEF2C/DUSP6/IRAK3/TLR4/TLR1/S100A9/S100A12/NKIRAS2/CD36/TLR2/MAP3K1
OTUD7B	REACTOME_DEPOSITION_OF_NEW_CENPA_CONTAINING_NUCLEOSOMES_AT_THE_CENTROMERE	REACTOME_DEPOSITION_OF_NEW_CENPA_CONTAINING_NUCLEOSOMES_AT_THE_CENTROMERE	69	-0.330413	-1.73047	0.000203080233735521	0.0173024359142664	0.0161120498223851	5796	tags=42%, list=20%, signal=34%	HJURP/H4C13/H2BC15/H2BC5/H2BC11/H4C11/H2BC21/H4C12/CENPS/H4C5/H2BC10/H4C4/H2AC6/H2BC7/H2BC17/H2BC4/SMARCA5/CENPQ/MIS18BP1/H2AC14/CENPW/H2BC12L/H4C9/H2BC12/H4C8/H2AC20/H2AC19/H2AC18/H4C3
OTUD7B	REACTOME_REGULATION_OF_TLR_BY_ENDOGENOUS_LIGAND	REACTOME_REGULATION_OF_TLR_BY_ENDOGENOUS_LIGAND	19	-0.587486	-2.24562	0.000223860889302475	0.0174115993607714	0.0162137029594108	3883	tags=58%, list=13%, signal=50%	LBP/SFTPA1/TLR6/LY96/S100A8/TLR7/TLR4/TLR1/S100A9/CD36/TLR2
OTUD7B	REACTOME_SIGNALING_BY_CSF3_G_CSF	REACTOME_SIGNALING_BY_CSF3_G_CSF	30	-0.473999	-2.0643	0.000233555994108268	0.0174115993607714	0.0162137029594108	1961	tags=37%, list=7%, signal=34%	HCK/UBE2D1/STAT3/ELOC/LYN/SOCS3/SYK/GAB2/GRB2/JAK2/CSF3R
OTUD7B	REACTOME_REPLACEMENT_OF_PROTAMINES_BY_NUCLEOSOMES_IN_THE_MALE_PRONUCLEUS	REACTOME_REPLACEMENT_OF_PROTAMINES_BY_NUCLEOSOMES_IN_THE_MALE_PRONUCLEUS	37	-0.434029	-2.00728	0.000231397325319096	0.0174115993607714	0.0162137029594108	6675	tags=65%, list=23%, signal=50%	H4C6/H2BC9/NPM2/H4C13/H2BC15/H2BC5/H2BC11/H4C11/H2BC21/H4C12/METTL23/H4C5/H2BC10/H1-8/H4C4/H2BC7/H2BC17/H2BC4/H2BC12L/H4C9/H2BC12/H4C8/H3-3A/H4C3
OTUD7B	BIOCARTA_CTL_PATHWAY	BIOCARTA_CTL_PATHWAY	13	0.748961752617942	1.88314218001809	0.000227222414333851	0.0174115993607714	0.0162137029594108	4358	tags=77%, list=15%, signal=65%	CD247/GZMB/PRF1/FASLG/HLA-A/ITGAL/CD3D/FAS/CD3E/CD3G
OTUD7B	KEGG_LYSOSOME	KEGG_LYSOSOME	120	-0.264148	-1.60426	0.000220657398363926	0.0174115993607714	0.0162137029594108	3753	tags=28%, list=13%, signal=24%	AP1B1/SUMF1/TPP1/HEXB/CTSE/ATP6V0B/LAMP2/ARSB/CLN5/CLTC/AP4S1/NPC2/CD68/CTSZ/CTSG/SLC11A1/MANBA/SORT1/GM2A/ASAH1/NAGA/CLTB/CTSH/CTSK/CTSB/GLA/ATP6V0A1/AP1S1/LAPTM4A/PPT1/GNS/AP1S2/CTSS
OTUD7B	WP_MBDNF_AND_PROBDNF_REGULATION_OF_GABA_NEUROTRANSMISSION	WP_MBDNF_AND_PROBDNF_REGULATION_OF_GABA_NEUROTRANSMISSION	35	0.586917917170019	1.78525711585998	0.000269037570834899	0.0195675618592602	0.0182213379168797	5273	tags=51%, list=18%, signal=42%	NTRK2/AP2B1/GABRA5/PIK3R3/GABRB1/GABRB2/GABRG3/GABRG2/GABRA3/GABRA2/PLCG1/GABRG1/PIK3R2/GABRP/PIK3R1/GABRB3/CREM/AP2A2
OTUD7B	WP_MYD88_DISTINCT_INPUTOUTPUT_PATHWAY	WP_MYD88_DISTINCT_INPUTOUTPUT_PATHWAY	17	-0.610869	-2.28204	0.000301300446018518	0.0213923316673148	0.019920565829495	2877	tags=47%, list=10%, signal=42%	TLR6/TIFA/TLR5/TLR8/TLR7/TLR4/TLR1/TLR2
OTUD7B	REACTOME_IRAK4_DEFICIENCY_TLR2_4	REACTOME_IRAK4_DEFICIENCY_TLR2_4	16	-0.625058	-2.26392	0.000343835121943991	0.0238445658985344	0.0222040893926132	1525	tags=56%, list=5%, signal=53%	TLR6/LY96/BTK/S100A8/TLR4/TLR1/S100A9/CD36/TLR2
OTUD7B	REACTOME_ANTIGEN_PROCESSING_CROSS_PRESENTATION	REACTOME_ANTIGEN_PROCESSING_CROSS_PRESENTATION	103	-0.269847	-1.5932	0.000356799609856478	0.0241812826498186	0.022517640449794	1654	tags=20%, list=6%, signal=19%	SNAP23/PSMB5/LY96/PSME1/BTK/FCGR1A/S100A8/PSMC6/CYBB/PSMC1/FCGR1BP/TLR4/TLR1/S100A9/PSMA4/NCF2/PSMB3/CD36/TLR2/VAMP3/CTSS
OTUD7B	REACTOME_CONDENSATION_OF_PROPHASE_CHROMOSOMES	REACTOME_CONDENSATION_OF_PROPHASE_CHROMOSOMES	65	-0.331509	-1.70455	0.000414075856261376	0.0274394267415872	0.025551628276433	5762	tags=43%, list=20%, signal=35%	H4C13/H2BC15/H2BC5/H3C4/H2BC11/H4C11/H2BC21/H4C12/H4C5/H2BC10/H4C4/H2AC6/H2BC7/H2BC17/H2BC4/H3C7/CCNB1/H2AC14/H2BC12L/H4C9/H2BC12/H4C8/H2AC20/H3-3A/H2AC19/H2AC18/H4C3/RB1
OTUD7B	REACTOME_SIGNALING_BY_NOTCH1	REACTOME_SIGNALING_BY_NOTCH1	73	-0.318055	-1.7177	0.00044285728074559	0.0284027846907911	0.0264487083957453	2866	tags=27%, list=10%, signal=25%	ADAM10/RBX1/DLL4/CCNC/DTX4/ADAM17/HIF1A/TLE4/HDAC9/NUMB/ARRB2/MAML2/TBL1XR1/HDAC5/RBPJ/MAML3/HDAC2/MIB1/PSENEN/EP300
OTUD7B	REACTOME_MATERNAL_TO_ZYGOTIC_TRANSITION_MZT	REACTOME_MATERNAL_TO_ZYGOTIC_TRANSITION_MZT	109	-0.260593	-1.58431	0.000447662937782422	0.0284027846907911	0.0264487083957453	4830	tags=32%, list=17%, signal=27%	H4C11/H2BC21/H4C12/METTL23/H4C5/H2BC10/H1-8/H4C4/PAIP2/TUT7/H2AC6/H2BC7/H2BC17/H2BC4/H3C7/CNOT2/CNOT7/ELOC/H2AC14/EIF4B/EIF4A1/H2BC12L/H4C9/H2BC12/H4C8/H2AC20/H3-3A/H2AC19/DICER1/CNOT8/H2AC18/H4C3/TET3/PABPC1/EP300
OTUD7B	REACTOME_PHASE_0_RAPID_DEPOLARISATION	REACTOME_PHASE_0_RAPID_DEPOLARISATION	30	0.588465728963653	1.75301732522833	0.000529690448259168	0.0329070190981008	0.030643057072537	4636	tags=50%, list=16%, signal=42%	CACNB2/SCN1A/SCN7A/FGF12/SCN2B/FGF14/SCN11A/CACNA1C/SCN2A/CACNA2D2/FGF13/SCN8A/CALM1/RANGRF/CAMK2A
OTUD7B	PID_ERBB1_DOWNSTREAM_PATHWAY	PID_ERBB1_DOWNSTREAM_PATHWAY	105	-0.270951	-1.59614	0.000615158510941005	0.037436789380124	0.0348611847875912	4472	tags=31%, list=15%, signal=27%	MAP2K1/PPP2CA/CREB1/ACTR3/RIN1/ARF4/MAPK1/PRKCA/YWHAH/ARPC3/SFN/RPS6KA3/ARPC5/STAT3/ARPC1B/ARPC4/ARPC2/MAPK7/PLD1/MYL11/PRKCD/YWHAG/MEF2C/YWHAB/IQGAP1/DUSP6/YWHAE/GRB2/CDC42/ZFP36/MAP3K1/ACTR2/MAP3K2
OTUD7B	KEGG_MEDICUS_REFERENCE_ANTIGEN_PROCESSING_AND_PRESENTATION_BY_MHC_CLASS_II_MOLECULES	KEGG_MEDICUS_REFERENCE_ANTIGEN_PROCESSING_AND_PRESENTATION_BY_MHC_CLASS_II_MOLECULES	13	-0.6661	-2.25356	0.000639636525382869	0.0381479223738343	0.0355233927149476	4395	tags=62%, list=15%, signal=52%	HLA-DRB5/HLA-DPA1/HLA-DPB1/CD74/HLA-DRB1/HLA-DQB1/HLA-DRA/HLA-DQA1
OTUD7B	KEGG_MEDICUS_REFERENCE_NRG_ERBB4_PI3K_SIGNALING_PATHWAY	KEGG_MEDICUS_REFERENCE_NRG_ERBB4_PI3K_SIGNALING_PATHWAY	11	0.761745546826624	1.81542889072565	0.000659695668038019	0.0385727937664583	0.03591903348368	5343	tags=55%, list=18%, signal=45%	ERBB4/NRG3/PIK3CD/AKT2/AKT3/AKT1
OTUD7B	PID_CD8_TCR_PATHWAY	PID_CD8_TCR_PATHWAY	53	0.51991283988333	1.66133090317655	0.000745793002536379	0.0427683602608362	0.0398259502164163	6957	tags=49%, list=24%, signal=37%	ZAP70/CD247/CARD11/CD8A/HRAS/PRF1/FYN/IKBKB/LCK/IKBKG/VAV1/RASGRP1/HLA-A/STIM1/CD3D/LAT/PRKCQ/PLCG1/RASGRP2/CD3E/CD3G/AKT1/PTPRC/CD8B/SOS1/RASSF5
OTUD7B	REACTOME_INTERLEUKIN_6_SIGNALING	REACTOME_INTERLEUKIN_6_SIGNALING	11	-0.720108	-2.31679	0.000762519197547828	0.0429024952280684	0.0399508568645714	2074	tags=55%, list=7%, signal=51%	CBL/STAT3/SOCS3/IL6ST/JAK2/IL6R
OTUD7B	REACTOME_DEFENSINS	REACTOME_DEFENSINS	24	-0.492594	-2.00934	0.000841249038867281	0.0456109933436769	0.0424730136752514	863	tags=33%, list=3%, signal=32%	DEFA4/DEFA3/DEFA1/DEFA1B/TLR1/CCR2/CD4/TLR2
OTUD7B	PID_IL6_7_PATHWAY	PID_IL6_7_PATHWAY	46	-0.38196	-1.88066	0.000830250117917694	0.0456109933436769	0.0424730136752514	3883	tags=41%, list=13%, signal=36%	LBP/PTPRE/HCK/HSP90B1/CRP/STAT3/LMO4/TNFSF11/MITF/TIMP1/MAP2K6/SOCS3/PRKCD/CEBPD/IL6ST/GAB2/GRB2/JAK2/IL6R
OTUD7B	REACTOME_ERBB2_ACTIVATES_PTK6_SIGNALING	REACTOME_ERBB2_ACTIVATES_PTK6_SIGNALING	12	0.724991633292612	1.77190132884373	0.000858118772453486	0.0456948246331481	0.042551077476171	3187	tags=33%, list=11%, signal=30%	ERBB4/NRG3/EREG/ERBB2
OTUD7B	KEGG_MEDICUS_REFERENCE_RELN_VLDLR_PI3K_SIGNALING_PATHWAY	KEGG_MEDICUS_REFERENCE_RELN_VLDLR_PI3K_SIGNALING_PATHWAY	15	0.682239620687377	1.77245836956453	0.000895356478694969	0.0468412810433052	0.0436186591098306	6870	tags=67%, list=24%, signal=51%	RELN/VLDLR/PIK3CD/RPS6KB2/AKT2/TSC1/TSC2/AKT3/AKT1/DAB1
OTUD7B	REACTOME_SIGNALING_BY_NOTCH1_PEST_DOMAIN_MUTANTS_IN_CANCER	REACTOME_SIGNALING_BY_NOTCH1_PEST_DOMAIN_MUTANTS_IN_CANCER	57	-0.342895	-1.76375	0.00092174674493362	0.047390496437794	0.0441300891676023	2866	tags=26%, list=10%, signal=24%	ADAM10/RBX1/DLL4/CCNC/ADAM17/HDAC9/MAML2/TBL1XR1/HDAC5/RBPJ/MAML3/HDAC2/MIB1/PSENEN/EP300
OTUD7B	REACTOME_INFLAMMASOMES	REACTOME_INFLAMMASOMES	21	-0.530019	-2.09427	0.000975659532951307	0.0492954852456285	0.0459040171124883	1608	tags=33%, list=6%, signal=32%	NLRP3/NLRP1/PYCARD/CASP1/P2RX7/MEFV/NLRC4
OTUD7B	REACTOME_ERBB2_REGULATES_CELL_MOTILITY	REACTOME_ERBB2_REGULATES_CELL_MOTILITY	14	0.699646168518124	1.78460871380359	0.00099186087013337	0.0492954852456285	0.0459040171124883	3987	tags=36%, list=14%, signal=31%	ERBB4/NRG3/EREG/ERBB2/MEMO1
